# Supplementary material for: Cellular redox state as a critical factor in initiating early embryonic-like program in embryonic stem cells
Source: Cell Discov. 2019 Dec 10;5:59. doi: 10.1038/s41421-019-0127-5 (PMC6901566; doi:10.1038/s41421-019-0127-5)
Supplement: Supplementary file 2 — Supplementary Tables S1-3 [file 41421_2019_127_MOESM2_ESM.xlsx]

## Sheet: Table S1
Supplementary Table S1: FPKM of genes in Zscan4::GFP negative and positive ESCs
Note: Shown is the average of two replicates.
locus	tracking_id	gene_short_name	gene_type	Zscan4-	Zscan4+	FoldChange
chr3:108107279-108146146	ENSMUSG00000000001	Gnai3	protein_coding	18.2108	14.44	0.792939
chr16:18780446-18811987	ENSMUSG00000000028	Cdc45	protein_coding	11.8491	10.4368	0.880813
chrX:161117192-161258213	ENSMUSG00000000037	Scml2	protein_coding	0.399185	2.68203	6.71877
chr11:121237252-121255856	ENSMUSG00000000056	Narf	protein_coding	2.86531	4.53062	1.5812
chr13:5861488-5870393	ENSMUSG00000000078	Klf6	protein_coding	5.83484	3.70682	0.63529
chr4:120405280-120530186	ENSMUSG00000000085	Scmh1	protein_coding	5.05423	3.65708	0.723569
chr9:57521231-57532424	ENSMUSG00000000088	Cox5a	protein_coding	91.8223	67.922	0.739711
chr17:63896017-64139494	ENSMUSG00000000127	Fer	protein_coding	4.00172	3.17066	0.792323
chr7:126101714-126200501	ENSMUSG00000000131	Xpo6	protein_coding	19.6413	12.7633	0.649822
chrX:7762559-7775202	ENSMUSG00000000134	Tfe3	protein_coding	8.28228	4.82666	0.58277
chr11:108920348-108950783	ENSMUSG00000000142	Axin2	protein_coding	1.66082	3.56156	2.14446
chr5:140758407-140830431	ENSMUSG00000000149	Gna12	protein_coding	4.31629	5.03498	1.16651
chr7:143473720-143499334	ENSMUSG00000000154	Slc22a18	protein_coding	1.84792	0.42727	0.231217
chr9:50634632-50659780	ENSMUSG00000000168	Dlat	protein_coding	9.02579	9.80964	1.08684
chr9:50596337-50603849	ENSMUSG00000000171	Sdhd	protein_coding	39.7142	26.4094	0.664987
chr6:127125161-127152193	ENSMUSG00000000184	Ccnd2	protein_coding	3.51955	0.466868	0.13265
chr2:31152315-31218775	ENSMUSG00000000194	Gpr107	protein_coding	5.67729	2.28153	0.40187
chr13:45507443-45546382	ENSMUSG00000000253	Gmpr	protein_coding	1.01239	1.11907	1.10537
chr11:88999375-89020293	ENSMUSG00000000275	Trim25	protein_coding	20.1215	10.6338	0.528482
chr11:89035178-89066850	ENSMUSG00000000276	Dgke	protein_coding	2.77724	1.77239	0.638187
chr11:88924019-88955465	ENSMUSG00000000278	Scpep1	protein_coding	49.0279	23.9357	0.488207
chr11:74830919-74845725	ENSMUSG00000000282	Mnt	protein_coding	2.41194	1.7385	0.720791
chr10:31313381-31328204	ENSMUSG00000000295	Hddc2	protein_coding	7.11727	7.95576	1.11781
chr10:31332379-31445921	ENSMUSG00000000296	Tpd52l1	protein_coding	6.71106	6.91583	1.03051
chr11:59970613-60046489	ENSMUSG00000000301	Pemt	protein_coding	0.78467	8.38035	10.6801
chr8:106603350-106670246	ENSMUSG00000000303	Cdh1	protein_coding	53.7597	31.0559	0.57768
chr2:121357713-121363737	ENSMUSG00000000308	Ckmt1	protein_coding	6.98914	7.60988	1.08881
chr11:70156196-70170834	ENSMUSG00000000318	Clec10a	protein_coding	0.2	3.43175	17.1587
chr16:18348181-18407076	ENSMUSG00000000325	Arvcf	protein_coding	4.84514	3.05856	0.631265
chr16:18406885-18426852	ENSMUSG00000000326	Comt	protein_coding	5.73188	11.3254	1.97585
chr3:116488962-116508208	ENSMUSG00000000339	Rtca	protein_coding	11.7634	9.77137	0.830656
chr3:116513069-116549981	ENSMUSG00000000340	Dbt	protein_coding	12.7792	17.4539	1.36581
chr15:100615627-100620731	ENSMUSG00000000346	Dazap2	protein_coding	18.8267	11.4258	0.606895
chrX:38600577-38613426	ENSMUSG00000000355	Mcts1	protein_coding	6.1554	7.81993	1.27042
chr14:56402696-56525032	ENSMUSG00000000365	Rnf17	protein_coding	13.9851	11.0147	0.787609
chr10:78186724-78244642	ENSMUSG00000000374	Trappc10	protein_coding	1.99198	1.30873	0.656998
chr11:6546886-6596744	ENSMUSG00000000378	Ccm2	protein_coding	3.48587	3.42861	0.983572
chr11:6615597-6626067	ENSMUSG00000000384	Tbrg4	protein_coding	13.7765	12.6702	0.9197
chr6:126821953-126849136	ENSMUSG00000000399	Ndufa9	protein_coding	37.2764	35.6375	0.956034
chr18:24205343-24286818	ENSMUSG00000000420	Galnt1	protein_coding	4.0392	2.44681	0.605766
chr6:115601937-115618670	ENSMUSG00000000439	Mkrn2	protein_coding	6.94445	7.67101	1.10463
chr6:115618066-115676635	ENSMUSG00000000441	Raf1	protein_coding	9.12304	6.16138	0.675365
chr7:127214446-127218498	ENSMUSG00000000486	2018-09-01	protein_coding	23.5817	9.06719	0.3845
chr15:101224206-101232755	ENSMUSG00000000531	Grasp	protein_coding	0.897176	2.09556	2.33572
chr15:101174066-101213679	ENSMUSG00000000532	Acvr1b	protein_coding	2.95591	1.79671	0.607837
chr11:60226713-60352905	ENSMUSG00000000538	Tom1l2	protein_coding	2.40873	1.92097	0.797505
chr1:166130237-166166510	ENSMUSG00000000544	Gpa33	protein_coding	9.2879	2.99192	0.322131
chr15:103313894-103340086	ENSMUSG00000000552	Zfp385a	protein_coding	2.6764	3.52177	1.31586
chr15:103344288-103366763	ENSMUSG00000000555	Itga5	protein_coding	4.31675	4.09204	0.947946
chr3:105959368-105970037	ENSMUSG00000000561	Wdr77	protein_coding	19.9417	14.0891	0.706513
chr3:105942697-105960099	ENSMUSG00000000563	Atp5f1	protein_coding	37.5084	33.2267	0.885847
chr5:99955934-99978938	ENSMUSG00000000568	Hnrnpd	protein_coding	132.129	80.236	0.607255
chr17:6601670-6609774	ENSMUSG00000000579	Dynlt1c	protein_coding	3.32466	1.31305	0.394941
chr11:17257578-17269176	ENSMUSG00000000581	C1d	protein_coding	2.64719	63.0487	23.8172
chr11:55098114-55113029	ENSMUSG00000000594	Gm2a	protein_coding	4.78667	2.64056	0.551649
chr5:3803183-3845564	ENSMUSG00000000600	Krit1	protein_coding	5.49206	4.82744	0.878986
chr6:82725024-82774454	ENSMUSG00000000628	Hk2	protein_coding	29.3684	20.3509	0.692954
chr11:77763245-77865980	ENSMUSG00000000631	Myo18a	protein_coding	2.81881	2.15689	0.765179
chr4:134082447-134095082	ENSMUSG00000000682	Cd52	protein_coding	0.2	2.59822	12.9911
chr17:53566860-53672720	ENSMUSG00000000708	Kat2b	protein_coding	5.57839	1.55356	0.278495
chr10:128677192-128696268	ENSMUSG00000000711	Rab5b	protein_coding	3.8944	2.38832	0.61327
chr10:78041946-78063622	ENSMUSG00000000730	Dnmt3l	protein_coding	86.8709	49.4702	0.569468
chr10:78030021-78043610	ENSMUSG00000000731	Aire	protein_coding	38.5948	11.3334	0.293651
chr10:78069359-78079525	ENSMUSG00000000732	Icosl	protein_coding	2.60865	1.34767	0.516614
chr11:75298165-75348324	ENSMUSG00000000751	Rpa1	protein_coding	32.5108	31.0932	0.956396
chr8:12614276-12672248	ENSMUSG00000000759	Tubgcp3	protein_coding	2.56966	3.02726	1.17808
chr14:70438747-70443471	ENSMUSG00000000776	Polr3d	protein_coding	2.5666	1.81649	0.70774
chr11:52252370-52283014	ENSMUSG00000000782	Tcf7	protein_coding	13.953	6.46005	0.462984
chrX:13280969-13294052	ENSMUSG00000000787	Ddx3x	protein_coding	50.4433	50.6822	1.00474
chr11:84984441-85140161	ENSMUSG00000000804	Usp32	protein_coding	4.82066	4.78768	0.993159
chr11:84957785-84966044	ENSMUSG00000000805	Car4	protein_coding	2.6552	4.53616	1.7084
chr2:181582102-181592803	ENSMUSG00000000823	Znf512b	protein_coding	2.78404	2.68853	0.965694
chr2:181520484-181555133	ENSMUSG00000000826	Dnajc5	protein_coding	7.28472	6.36182	0.87331
chr2:181497141-181517966	ENSMUSG00000000827	Tpd52l2	protein_coding	41.5466	41.552	1.00013
chrX:68678540-68717963	ENSMUSG00000000838	Fmr1	protein_coding	11.6036	13.184	1.1362
chr2:154585757-154603708	ENSMUSG00000000876	Pxmp4	protein_coding	2.31218	2.51652	1.08837
chrX:100767721-100818410	ENSMUSG00000000881	Dlg3	protein_coding	4.19536	2.42141	0.577163
chr10:75923221-75932502	ENSMUSG00000000901	Mmp11	protein_coding	9.62382	6.57921	0.683638
chr10:75896768-75921617	ENSMUSG00000000902	Smarcb1	protein_coding	9.60955	7.70074	0.801363
chr5:135369952-135376805	ENSMUSG00000000916	Nsun5	protein_coding	8.12618	5.64327	0.694455
chr15:75657034-75678800	ENSMUSG00000000934	Top1mt	protein_coding	2.47982	1.28999	0.520194
chr7:59974148-60005064	ENSMUSG00000000948	Gm38393	protein_coding	7.17933	9.79086	1.36376
chr14:54369441-54417780	ENSMUSG00000000958	Slc7a7	protein_coding	14.8188	7.42873	0.501306
chr14:54360840-54369673	ENSMUSG00000000959	Oxa1l	protein_coding	12.2662	9.04726	0.737576
chr11:83753695-83783754	ENSMUSG00000000976	Heatr6	protein_coding	3.66092	3.18332	0.869541
chr11:83647843-83649355	ENSMUSG00000000982	Ccl3	protein_coding	0.2	20.7945	103.972
chr3:90476125-90488379	ENSMUSG00000001016	Ilf2	protein_coding	35.6054	31.8777	0.895306
chr3:90498955-90509498	ENSMUSG00000001017	Chtop	protein_coding	27.6427	32.8167	1.18717
chr3:90488025-90491033	ENSMUSG00000001018	Snapin	protein_coding	12.6511	10.1322	0.800898
chr3:90612881-90624181	ENSMUSG00000001025	S100a6	protein_coding	11.6739	17.3694	1.48788
chr11:61488811-61494406	ENSMUSG00000001034	Mapk7	protein_coding	4.62239	3.51611	0.760669
chr11:61517248-61579687	ENSMUSG00000001036	Epn2	protein_coding	5.92168	5.79408	0.978453
chr11:61505143-61512931	ENSMUSG00000001039	B9d1	protein_coding	10.7162	7.08862	0.661486
chr3:129982758-130061553	ENSMUSG00000001052	Sec24b	protein_coding	5.72279	7.64053	1.33511
chr11:51623670-51635896	ENSMUSG00000001054	Rmnd5b	protein_coding	7.8263	3.89569	0.497769
chr11:51619734-51623714	ENSMUSG00000001056	Nhp2	protein_coding	41.761	37.3656	0.894748
chr5:34633641-34637212	ENSMUSG00000001082	Mfsd10	protein_coding	7.76202	4.75936	0.613161
chr4:136469760-136554780	ENSMUSG00000001089	Luzp1	protein_coding	9.78027	8.94426	0.91452
chr5:114363566-114380508	ENSMUSG00000001098	Kctd10	protein_coding	6.72407	5.68433	0.845371
chr11:78512192-78522736	ENSMUSG00000001100	Poldip2	protein_coding	11.5956	8.78513	0.757626
chr11:78536360-78541737	ENSMUSG00000001105	Ift20	protein_coding	22.2002	22.7448	1.02453
chr10:76761856-76961887	ENSMUSG00000001120	Pcbp3	protein_coding	2.91228	2.58047	0.886068
chr11:78962973-78984946	ENSMUSG00000001123	Lgals9	protein_coding	2.01994	3.35171	1.65931
chrX:20797813-20860519	ENSMUSG00000001127	Araf	protein_coding	22.6138	13.6258	0.602544
chrX:20870165-20874735	ENSMUSG00000001131	Timp1	protein_coding	6.02508	3.00075	0.498044
chrX:20941721-20962017	ENSMUSG00000001134	Uxt	protein_coding	4.10368	4.26067	1.03826
chr1:36511866-36528237	ENSMUSG00000001138	Cnnm3	protein_coding	2.20016	2.11319	0.960473
chr1:36419870-36445271	ENSMUSG00000001143	Lman2l	protein_coding	1.66593	1.21755	0.730853
chr10:76468970-76515856	ENSMUSG00000001150	Mcm3ap	protein_coding	5.36332	3.44558	0.642434
chr10:76351253-76442912	ENSMUSG00000001151	Pcnt	protein_coding	4.01097	3.53152	0.880465
chr6:86647043-86669159	ENSMUSG00000001156	Mxd1	protein_coding	0.846486	1.45832	1.72279
chr6:86691767-86733378	ENSMUSG00000001157	Gmcl1	protein_coding	3.91615	2.88419	0.736485
chr6:86675220-86684522	ENSMUSG00000001158	Snrnp27	protein_coding	21.1628	19.0937	0.902232
chrX:47912386-47965868	ENSMUSG00000001173	Ocrl	protein_coding	4.0701	3.48506	0.856258
chr12:100199434-100209806	ENSMUSG00000001175	Calm1	protein_coding	47.9274	61.3693	1.28046
chr10:78269177-78352489	ENSMUSG00000001211	Agpat3	protein_coding	4.2127	3.25948	0.773727
chr17:56303320-56323486	ENSMUSG00000001228	Uhrf1	protein_coding	29.7199	26.8261	0.902629
chr17:56186681-56218889	ENSMUSG00000001229	Dpp9	protein_coding	1.77312	1.72564	0.973222
chr7:30957774-30973464	ENSMUSG00000001247	Lsr	protein_coding	4.37745	3.10562	0.709459
chr7:31130126-31155896	ENSMUSG00000001248	Gramd1a	protein_coding	2.71249	1.27445	0.469846
chr7:31098724-31115290	ENSMUSG00000001249	Hpn	protein_coding	3.99175	3.37075	0.844428
chr12:111669354-111672338	ENSMUSG00000001270	Ckb	protein_coding	13.2291	21.9335	1.65798
chr15:102406142-102436404	ENSMUSG00000001280	Sp1	protein_coding	33.043	34.1386	1.03316
chr15:102215994-102231935	ENSMUSG00000001281	Itgb7	protein_coding	1.63246	0.550195	0.337034
chr15:102331708-102338139	ENSMUSG00000001285	Myg1	protein_coding	17.2639	13.2506	0.767529
chr15:102234937-102257517	ENSMUSG00000001288	Rarg	protein_coding	4.28097	4.91729	1.14864
chr15:102326115-102331873	ENSMUSG00000001289	Pfdn5	protein_coding	45.74	49.1371	1.07427
chr8:8617433-8660773	ENSMUSG00000001300	Efnb2	protein_coding	2.64708	4.3872	1.65738
chr1:186720977-186749358	ENSMUSG00000001305	Rrp15	protein_coding	12.8485	12.5076	0.973464
chr11:101464998-101471853	ENSMUSG00000001313	Rnd2	protein_coding	4.07203	2.09074	0.513439
chr11:74906358-74925948	ENSMUSG00000001323	Srr	protein_coding	4.49559	3.20889	0.713786
chr9:22126730-22135746	ENSMUSG00000001348	Acp5	protein_coding	2.84457	1.14949	0.404098
chr9:78081498-78109065	ENSMUSG00000001366	Fbxo9	protein_coding	2.61723	1.47536	0.56371
chr6:3498381-3603531	ENSMUSG00000001376	Ccdc132	protein_coding	7.66521	6.70399	0.8746
chr18:36766529-36783205	ENSMUSG00000001380	Hars	protein_coding	11.962	11.091	0.92719
chr18:36793922-36799660	ENSMUSG00000001383	Zmat2	protein_coding	10.8346	14.7755	1.36374
chr2:164769897-164778822	ENSMUSG00000001403	Ube2c	protein_coding	139.689	201.707	1.44398
chr3:88336259-88362338	ENSMUSG00000001415	Smg5	protein_coding	7.24091	4.92647	0.680366
chr3:88297115-88321767	ENSMUSG00000001416	Cct3	protein_coding	104.476	106.831	1.02254
chr3:88325022-88331313	ENSMUSG00000001418	Glmp	protein_coding	31.5754	44.298	1.40293
chr3:88142371-88172086	ENSMUSG00000001419	Mef2d	protein_coding	12.1495	16.9808	1.39765
chr6:28475138-28935162	ENSMUSG00000001424	Snd1	protein_coding	14.6282	12.5559	0.858339
chr10:77052177-77166548	ENSMUSG00000001435	Col18a1	protein_coding	9.69654	5.73076	0.591011
chr10:77032240-77061002	ENSMUSG00000001436	Slc19a1	protein_coding	4.0873	3.83551	0.938395
chr11:97159713-97187881	ENSMUSG00000001440	Kpnb1	protein_coding	64.8547	52.3282	0.806852
chr11:97205841-97280638	ENSMUSG00000001441	Npepps	protein_coding	55.9707	33.939	0.606372
chr11:97041559-97049213	ENSMUSG00000001445	Mrpl10	protein_coding	6.8738	8.22687	1.19684
chr5:4081144-4104746	ENSMUSG00000001467	Cyp51	protein_coding	18.36	13.4514	0.732644
chr18:67390716-67402748	ENSMUSG00000001473	Tubb6	protein_coding	12.0143	14.5361	1.2099
chr13:72628819-72634198	ENSMUSG00000001504	Irx2	protein_coding	1.31241	4.08636	3.11363
chr11:95044473-95076801	ENSMUSG00000001507	Itga3	protein_coding	4.55411	3.46172	0.760131
chr6:128362966-128375893	ENSMUSG00000001517	Foxm1	protein_coding	13.2904	9.88027	0.743411
chr6:128409443-128424931	ENSMUSG00000001518	Itfg2	protein_coding	2.80154	2.53212	0.903833
chr6:128321139-128355851	ENSMUSG00000001521	Tulp3	protein_coding	6.72959	4.27021	0.634543
chr17:35667729-35673739	ENSMUSG00000001524	Gtf2h4	protein_coding	8.68867	6.47693	0.745445
chr17:35833920-35838306	ENSMUSG00000001525	Tubb5	protein_coding	180.428	160.228	0.888044
chr13:75707483-75772356	ENSMUSG00000001542	Ell2	protein_coding	12.3446	9.88154	0.800472
chr11:100368957-100397763	ENSMUSG00000001552	Jup	protein_coding	12.0323	8.34469	0.693527
chr11:100415696-100424824	ENSMUSG00000001555	Fkbp10	protein_coding	2.32936	1.09084	0.4683
chr5:29434663-29457843	ENSMUSG00000001569	Nom1	protein_coding	4.02413	3.88687	0.96589
chr17:26561488-26656931	ENSMUSG00000001576	Ergic1	protein_coding	13.0078	10.0924	0.775869
chr11:69851004-69858730	ENSMUSG00000001583	Tnk1	protein_coding	1.56995	1.3258	0.844486
chr11:69881566-69895539	ENSMUSG00000001588	Acap1	protein_coding	1.68768	0.514963	0.305131
chr4:136247728-136274898	ENSMUSG00000001604	Tcea3	protein_coding	10.0462	6.77363	0.674249
chr12:40201566-40248504	ENSMUSG00000001627	Ifrd1	protein_coding	32.9466	59.5121	1.80632
chr6:146724994-146778812	ENSMUSG00000001630	Stk38l	protein_coding	3.12448	3.17256	1.01539
chr6:113307180-113324857	ENSMUSG00000001632	Brpf1	protein_coding	3.12765	3.09957	0.991022
chr6:34302433-34317478	ENSMUSG00000001642	Akr1b3	protein_coding	36.2095	44.9245	1.24068
chr10:75783812-75798584	ENSMUSG00000001663	Gstt1	protein_coding	1.77703	0.824472	0.463961
chr10:75774114-75781414	ENSMUSG00000001665	Gstt3	protein_coding	2.33113	0.865795	0.371405
chr10:75771229-75773414	ENSMUSG00000001666	Ddt	protein_coding	47.1883	39.3501	0.833894
chr1:121553834-121567989	ENSMUSG00000001674	Ddx18	protein_coding	33.3739	26.6666	0.799024
chr5:148504634-148552789	ENSMUSG00000001687	Ubl3	protein_coding	9.64921	4.05251	0.419983
chr13:38645697-38659028	ENSMUSG00000001707	Eef1e1	protein_coding	24.4901	20.6052	0.841369
chr12:112653820-112674884	ENSMUSG00000001729	Akt1	protein_coding	1.14593	1.03381	0.902162
chr19:3896049-3907133	ENSMUSG00000001750	Tcirg1	protein_coding	2.41657	2.83447	1.17293
chr11:101082564-101086619	ENSMUSG00000001755	Coasy	protein_coding	2.27011	2.95406	1.30128
chr6:29735502-29761365	ENSMUSG00000001761	Smo	protein_coding	1.86081	1.17592	0.631943
chr2:145917478-145935014	ENSMUSG00000001767	Crnkl1	protein_coding	6.59057	8.12826	1.23332
chr9:18292266-18314000	ENSMUSG00000001774	Chordc1	protein_coding	10.3148	9.92783	0.962479
chr10:85938636-85957823	ENSMUSG00000001783	Rtcb	protein_coding	15.7229	18.3383	1.16635
chr10:85871830-85889096	ENSMUSG00000001785	Pwp1	protein_coding	11.0759	9.62725	0.869203
chr10:86021971-86051873	ENSMUSG00000001786	Fbxo7	protein_coding	3.84842	2.47466	0.643034
chr7:30186941-30195164	ENSMUSG00000001794	Capns1	protein_coding	175.271	130.262	0.743203
chr2:74668309-74671599	ENSMUSG00000001819	Hoxd13	protein_coding	0.488025	4.05314	8.3052
chr7:101858330-101870788	ENSMUSG00000001827	Folr1	protein_coding	16.5927	10.2325	0.616684
chr7:101663632-101790168	ENSMUSG00000001829	Clpb	protein_coding	7.15118	7.61243	1.0645
chr9:25252438-25308571	ENSMUSG00000001833	2018-09-07	protein_coding	19.6883	18.2524	0.927066
chr5:143316488-143329256	ENSMUSG00000001844	Zdhhc4	protein_coding	3.58817	2.26722	0.631857
chr5:143503633-143528036	ENSMUSG00000001847	Rac1	protein_coding	45.587	27.3623	0.600222
chr2:31974435-32053975	ENSMUSG00000001855	Nup214	protein_coding	16.4866	17.4515	1.05853
chr11:21321137-21371201	ENSMUSG00000001891	Ugp2	protein_coding	7.54586	8.55485	1.13371
chr8:84686306-84699808	ENSMUSG00000001909	Trmt1	protein_coding	14.0302	10.7187	0.76397
chr8:84670482-84687862	ENSMUSG00000001910	Nacc1	protein_coding	17.3682	11.3101	0.651193
chr7:16781345-16798274	ENSMUSG00000001918	Slc1a5	protein_coding	13.3861	12.0638	0.901223
chrX:20658325-20683179	ENSMUSG00000001924	Uba1	protein_coding	51.3543	52.3972	1.02031
chr6:125546773-125686679	ENSMUSG00000001930	Vwf	protein_coding	2.7099	1.85639	0.68504
chr9:37613846-37648318	ENSMUSG00000001942	Siae	protein_coding	1.74545	1.86021	1.06575
chrX:74313032-74320149	ENSMUSG00000001962	Fam50a	protein_coding	9.34536	8.67676	0.928457
chrX:74254686-74261548	ENSMUSG00000001964	Emd	protein_coding	13.7719	11.8389	0.859642
chr11:106066060-106073612	ENSMUSG00000001983	Taco1	protein_coding	1.3745	1.81732	1.32218
chr8:125418062-125492710	ENSMUSG00000001995	Sipa1l2	protein_coding	1.75406	1.33407	0.760559
chr2:127008716-127067909	ENSMUSG00000001998	Ap4e1	protein_coding	3.11444	2.32662	0.747046
chr2:127070664-127097084	ENSMUSG00000001999	Blvra	protein_coding	1.91511	1.6562	0.864809
chrX:73793358-73824969	ENSMUSG00000002006	Pdzd4	protein_coding	4.15283	1.70078	0.409546
chrX:73778962-73786897	ENSMUSG00000002010	Idh3g	protein_coding	53.2642	36.8629	0.692076
chrX:73787027-73790830	ENSMUSG00000002014	Ssr4	protein_coding	20.2896	17.3132	0.853304
chrX:73686177-73716175	ENSMUSG00000002015	Bcap31	protein_coding	35.2055	20.6272	0.585907
chr17:75537085-75551946	ENSMUSG00000002017	Fam98a	protein_coding	9.47123	6.04052	0.637775
chr9:44803354-44881296	ENSMUSG00000002028	Kmt2a	protein_coding	3.60091	3.99203	1.10862
chr9:44767907-44792714	ENSMUSG00000002031	Ift46	protein_coding	10.8258	16.8626	1.55763
chr7:19508669-19516145	ENSMUSG00000002043	Trappc6a	protein_coding	7.59778	5.67657	0.747135
chr11:78206745-78245987	ENSMUSG00000002052	Supt6	protein_coding	17.2883	24.7667	1.43257
chr11:78301528-78322457	ENSMUSG00000002055	Spag5	protein_coding	7.86709	12.8698	1.6359
chr11:78343481-78349164	ENSMUSG00000002058	Unc119	protein_coding	1.56563	1.22271	0.780971
chr11:78188429-78192193	ENSMUSG00000002059	Rab34	protein_coding	3.20613	1.97222	0.615143
chr11:78245745-78255496	ENSMUSG00000002064	Sdf2	protein_coding	11.5264	14.1771	1.22996
chr7:38097983-38107534	ENSMUSG00000002068	Ccne1	protein_coding	14.1286	12.0369	0.851953
chr17:31944768-32034508	ENSMUSG00000002076	Hsf2bp	protein_coding	23.9311	12.1558	0.507949
chr7:16309615-16318205	ENSMUSG00000002083	Bbc3	protein_coding	1.87122	1.02093	0.545594
chr2:91054008-91066369	ENSMUSG00000002102	Psmc3	protein_coding	14.3772	15.6544	1.08883
chr2:91202884-91214098	ENSMUSG00000002103	Acp2	protein_coding	2.41561	1.39054	0.575649
chr2:91061790-91070417	ENSMUSG00000002105	Slc39a13	protein_coding	2.54072	1.1288	0.444284
chr2:6539693-7509563	ENSMUSG00000002107	Celf2	protein_coding	1.17875	2.4829	2.10637
chr2:91211571-91236982	ENSMUSG00000002109	Ddb2	protein_coding	4.16456	2.53167	0.607907
chr11:4160349-4182541	ENSMUSG00000002129	Sf3a1	protein_coding	12.4474	11.8941	0.955549
chr10:127642985-127660957	ENSMUSG00000002147	Stat6	protein_coding	4.50085	1.91358	0.425158
chr8:83389866-83428552	ENSMUSG00000002190	Clgn	protein_coding	1.9806	1.34134	0.677238
chr7:44748412-44777515	ENSMUSG00000002205	Vrk3	protein_coding	2.49741	1.6866	0.67534
chr7:24399618-24422778	ENSMUSG00000002210	Smg9	protein_coding	1.76405	1.41049	0.799577
chr5:27740079-27791691	ENSMUSG00000002221	Paxip1	protein_coding	9.20851	8.54927	0.92841
chr6:71388633-71440637	ENSMUSG00000002222	Rmnd5a	protein_coding	11.5883	11.2508	0.97088
chr3:104794835-104818563	ENSMUSG00000002227	Mov10	protein_coding	38.3231	19.6329	0.512299
chr3:104781055-104786018	ENSMUSG00000002228	Ppm1j	protein_coding	9.54059	4.82465	0.505697
chr3:104788374-104794459	ENSMUSG00000002233	Rhoc	protein_coding	2.38065	1.40058	0.588319
chr17:28232753-28301469	ENSMUSG00000002250	Ppard	protein_coding	3.07743	1.17112	0.380552
chr7:6703891-6730421	ENSMUSG00000002265	Peg3	protein_coding	10.4006	9.9861	0.960147
chr17:25794570-25797136	ENSMUSG00000002274	Metrn	protein_coding	1.42061	1.07317	0.755427
chr17:25579173-25662826	ENSMUSG00000002279	Lmf1	protein_coding	2.3605	1.96475	0.832345
chr17:33773749-33781575	ENSMUSG00000002289	Angptl4	protein_coding	2.14678	1.26472	0.589123
chr5:8396972-8422716	ENSMUSG00000002297	Dbf4	protein_coding	25.7256	22.6152	0.879093
chr17:33909413-33915589	ENSMUSG00000002307	Daxx	protein_coding	18.4123	15.8089	0.85861
chr17:33843090-33849774	ENSMUSG00000002308	Cd320	protein_coding	12.7448	11.0838	0.869668
chr14:55625399-55637895	ENSMUSG00000002319	Ipo4	protein_coding	18.2869	20.4224	1.11678
chr14:55635964-55643806	ENSMUSG00000002320	Tm9sf1	protein_coding	5.06137	4.8762	0.963415
chr14:55618036-55625395	ENSMUSG00000002324	Rec8	protein_coding	2.25599	3.06593	1.35902
chr14:55672234-55678750	ENSMUSG00000002326	Gmpr2	protein_coding	3.37376	2.72839	0.808709
chr14:55657878-55660508	ENSMUSG00000002329	Mdp1	protein_coding	2.72095	4.01363	1.47509
chr14:55739019-55745690	ENSMUSG00000002332	Dhrs1	protein_coding	11.7561	9.87178	0.839716
chr8:70172355-70183681	ENSMUSG00000002342	Tmem161a	protein_coding	3.59585	2.30091	0.639882
chr8:70139498-70167488	ENSMUSG00000002345	2310045N01Rik	protein_coding	5.44633	6.327	1.1617
chr8:70184339-70212305	ENSMUSG00000002346	Slc25a42	protein_coding	2.46643	2.1358	0.865952
chr17:5841327-5931033	ENSMUSG00000002365	Snx9	protein_coding	1.79136	0.659593	0.368207
chr17:56673224-56711769	ENSMUSG00000002372	Ranbp3	protein_coding	4.95352	4.40165	0.88859
chr17:56717761-56724248	ENSMUSG00000002379	Ndufa11	protein_coding	8.09624	8.34801	1.0311
chr8:71374122-71381960	ENSMUSG00000002393	Nr2f6	protein_coding	2.7908	1.12182	0.401971
chr8:71366847-71369732	ENSMUSG00000002395	Use1	protein_coding	12.657	12.5826	0.994114
chr6:39603236-39725463	ENSMUSG00000002413	Braf	protein_coding	19.4338	13.8396	0.712143
chr6:39592573-39603382	ENSMUSG00000002416	Ndufb2	protein_coding	22.2006	15.4288	0.694968
chr3:20057810-20118490	ENSMUSG00000002428	Hltf	protein_coding	6.2525	3.82043	0.611023
chr2:181591867-181655660	ENSMUSG00000002455	Prpf6	protein_coding	8.55221	10.4648	1.22364
chr2:181688418-181693977	ENSMUSG00000002458	Rgs19	protein_coding	3.89931	4.38584	1.12477
chr18:10644410-10706771	ENSMUSG00000002475	Abhd3	protein_coding	0.559028	3.22623	5.77116
chr18:10617795-10628230	ENSMUSG00000002477	Snrpd1	protein_coding	56.3833	47.2707	0.838382
chr5:114707759-114722327	ENSMUSG00000002486	Tchp	protein_coding	2.47827	1.65305	0.667018
chr16:89787110-89980080	ENSMUSG00000002489	Tiam1	protein_coding	2.52839	1.95776	0.774311
chr17:24595936-24632629	ENSMUSG00000002496	Tsc2	protein_coding	5.45987	4.70191	0.861176
chr17:24639281-24650305	ENSMUSG00000002504	Slc9a3r2	protein_coding	5.72297	3.41458	0.596645
chr15:76070183-76080946	ENSMUSG00000002524	Puf60	protein_coding	10.7158	10.26	0.957465
chr2:32287383-32307921	ENSMUSG00000002546	Golga2	protein_coding	3.04445	1.60488	0.527148
chr2:32255001-32260159	ENSMUSG00000002550	Uck1	protein_coding	2.701	1.53098	0.566818
chr11:98437707-98438991	ENSMUSG00000002580	Mien1	protein_coding	28.6189	27.1761	0.949587
chr7:25711105-25719088	ENSMUSG00000002608	Ccdc97	protein_coding	2.66528	2.78018	1.04311
chr17:23173868-23193252	ENSMUSG00000002617	Zfp40	protein_coding	0.822526	1.29561	1.57516
chr17:32321424-32350581	ENSMUSG00000002625	Akap8l	protein_coding	4.70741	4.10893	0.872863
chr7:34184498-34196661	ENSMUSG00000002635	Pdcd2l	protein_coding	9.0743	9.41803	1.03788
chr17:57003404-57011288	ENSMUSG00000002658	Gtf2f1	protein_coding	18.0554	34.6118	1.91697
chr17:56990263-56996371	ENSMUSG00000002660	Clpp	protein_coding	8.54945	5.51769	0.645386
chr17:56997338-56999322	ENSMUSG00000002661	Alkbh7	protein_coding	5.12141	5.7463	1.12202
chr12:81573556-81595008	ENSMUSG00000002679	Med6	protein_coding	8.75036	8.81951	1.0079
chr2:166906039-166946389	ENSMUSG00000002718	Cse1l	protein_coding	99.4556	82.044	0.824931
chr2:145902098-145916425	ENSMUSG00000002728	Naa20	protein_coding	9.4687	6.68632	0.706149
chr2:76629897-76648015	ENSMUSG00000002731	Prkra	protein_coding	2.56122	1.40903	0.55014
chr2:76663043-76673116	ENSMUSG00000002732	Fkbp7	protein_coding	1.62793	1.17574	0.722229
chr2:76675280-76696828	ENSMUSG00000002733	Plekha3	protein_coding	2.28823	2.36543	1.03373
chr11:5955692-5967780	ENSMUSG00000002741	Ykt6	protein_coding	10.3824	7.04668	0.678714
chr5:135187263-135246129	ENSMUSG00000002748	Baz1b	protein_coding	11.1599	10.4055	0.932401
chr17:46711462-46725541	ENSMUSG00000002763	Pex6	protein_coding	1.81047	3.02121	1.66874
chr17:46646228-46650139	ENSMUSG00000002767	Mrpl2	protein_coding	8.8438	10.3081	1.16557
chr17:46681136-46683105	ENSMUSG00000002768	Mea1	protein_coding	14.4377	11.1957	0.775449
chr17:46725663-46729168	ENSMUSG00000002769	Gnmt	protein_coding	2.43361	0.899453	0.369597
chr7:45872771-45883731	ENSMUSG00000002778	Kdelr1	protein_coding	7.68003	6.54415	0.852101
chr7:45896940-45917413	ENSMUSG00000002781	Tmem143	protein_coding	2.6967	1.7234	0.639076
chr6:54982579-54992950	ENSMUSG00000002797	Ggct	protein_coding	10.7625	10.4028	0.966578
chr12:112908589-112929495	ENSMUSG00000002799	Jag2	protein_coding	1.84051	1.80622	0.981372
chr12:112976481-112978930	ENSMUSG00000002803	Btbd6	protein_coding	1.27691	1.68483	1.31946
chr12:112934732-112942118	ENSMUSG00000002804	Nudt14	protein_coding	4.16062	2.25506	0.542001
chr13:19591708-19619830	ENSMUSG00000002808	Epdr1	protein_coding	1.75886	0.615055	0.349689
chr11:60714122-60727263	ENSMUSG00000002812	Flii	protein_coding	4.37554	3.14207	0.718097
chr11:60740057-60777365	ENSMUSG00000002814	Top3a	protein_coding	2.73299	1.88541	0.689872
chr9:21265298-21274368	ENSMUSG00000002820	Atg4d	protein_coding	3.06101	2.22437	0.72668
chr9:21411836-21420277	ENSMUSG00000002825	Qtrt1	protein_coding	8.95061	4.37547	0.488846
chr17:56079656-56100596	ENSMUSG00000002833	Hdgfrp2	protein_coding	8.30701	13.2255	1.59209
chr17:56040415-56068026	ENSMUSG00000002835	Chaf1a	protein_coding	6.00032	7.03065	1.17171
chr16:38445398-38452689	ENSMUSG00000002844	Adprh	protein_coding	23.9147	11.2027	0.468445
chr16:38558697-38592162	ENSMUSG00000002845	Tmem39a	protein_coding	70.3389	31.4081	0.446526
chr16:38498346-38522663	ENSMUSG00000002846	Timmdc1	protein_coding	3.21153	3.30544	1.02924
chr16:38396118-38433145	ENSMUSG00000002847	Pla1a	protein_coding	2.74992	0.799346	0.29068
chr6:88883474-88898780	ENSMUSG00000002870	Mcm2	protein_coding	28.4164	20.5442	0.722973
chr6:88902250-88912238	ENSMUSG00000002871	Tpra1	protein_coding	2.2513	1.69458	0.75271
chr1:52457293-52500679	ENSMUSG00000002881	Nab1	protein_coding	2.68144	2.58235	0.963046
chr8:83723250-83741326	ENSMUSG00000002885	Adgre5	protein_coding	20.3527	33.7207	1.65682
chr6:120463196-120483727	ENSMUSG00000002897	Il17ra	protein_coding	1.29597	2.07077	1.59786
chr12:31265233-31329644	ENSMUSG00000002900	Lamb1	protein_coding	9.52529	6.87822	0.722101
chr8:4238739-4251423	ENSMUSG00000002948	Map2k7	protein_coding	6.7622	6.90782	1.02153
chr8:4259730-4275913	ENSMUSG00000002949	Timm44	protein_coding	10.3209	7.3094	0.708211
chr7:141562172-141633011	ENSMUSG00000002957	Ap2a2	protein_coding	12.786	19.1887	1.50075
chr7:44857138-44862992	ENSMUSG00000002963	Pnkp	protein_coding	1.73388	3.50798	2.0232
chr7:44879390-44892397	ENSMUSG00000002968	Med25	protein_coding	4.60757	3.01658	0.654702
chr7:19756130-19771016	ENSMUSG00000002980	Bcam	protein_coding	8.51288	10.4269	1.22483
chr7:19631580-19665030	ENSMUSG00000002981	Clptm1	protein_coding	9.65401	10.1412	1.05046
chr7:19701312-19715438	ENSMUSG00000002984	Tomm40	protein_coding	14.7482	11.7515	0.796809
chr7:19696108-19699166	ENSMUSG00000002985	Apoe	protein_coding	38.971	33.0814	0.848872
chr12:31926253-31950535	ENSMUSG00000002996	Hbp1	protein_coding	18.0179	20.0199	1.11111
chr12:31958475-32061296	ENSMUSG00000002997	Prkar2b	protein_coding	1.29652	1.85377	1.4298
chr6:134920400-134925513	ENSMUSG00000003031	Cdkn1b	protein_coding	2.72757	2.08761	0.765375
chr4:55527142-55532466	ENSMUSG00000003032	Klf4	protein_coding	9.55637	11.6798	1.22219
chr8:72240017-72257385	ENSMUSG00000003033	Ap1m1	protein_coding	1.9911	1.56277	0.784878
chr8:72161199-72183904	ENSMUSG00000003037	Rab8a	protein_coding	2.74711	3.37477	1.22848
chr4:133964737-133968650	ENSMUSG00000003038	Hmgn2	protein_coding	25.8184	54.8015	2.12258
chr8:72219729-72223764	ENSMUSG00000003039	Fam32a	protein_coding	4.39177	5.35975	1.22041
chr1:135253574-135258568	ENSMUSG00000003051	Elf3	protein_coding	4.06003	3.92649	0.967109
chr13:19357675-19395795	ENSMUSG00000003062	Stard3nl	protein_coding	20.9534	26.5607	1.26761
chr10:80115802-80130682	ENSMUSG00000003068	Stk11	protein_coding	23.4352	18.8411	0.803968
chr10:80138631-80145818	ENSMUSG00000003072	Atp5d	protein_coding	53.5934	34.2211	0.638534
chr7:17004639-17027924	ENSMUSG00000003099	Ppp5c	protein_coding	13.033	10.051	0.771193
chr11:98203058-98278504	ENSMUSG00000003119	Cdk12	protein_coding	17.4361	13.7809	0.790363
chr9:45965310-45984871	ENSMUSG00000003131	Pafah1b2	protein_coding	10.0959	5.96738	0.591071
chr1:39371491-39478755	ENSMUSG00000003134	Tbc1d8	protein_coding	3.31911	4.01961	1.21105
chr1:39534991-39546889	ENSMUSG00000003135	Cnot11	protein_coding	4.4469	4.69339	1.05543
chr6:122727808-122801640	ENSMUSG00000003153	Slc2a3	protein_coding	160.438	129.297	0.805898
chr6:122819913-122845366	ENSMUSG00000003154	Foxj2	protein_coding	2.30414	0.839465	0.364329
chr5:8046077-8069379	ENSMUSG00000003161	Sri	protein_coding	9.72204	10.3534	1.06494
chr16:17839481-17894145	ENSMUSG00000003166	Dgcr2	protein_coding	3.67685	4.02848	1.09564
chr6:121007240-121081609	ENSMUSG00000003178	Mical3	protein_coding	2.22006	3.14154	1.41507
chr7:44997647-45002848	ENSMUSG00000003184	Irf3	protein_coding	4.2206	4.00699	0.949386
chr7:44991221-44998712	ENSMUSG00000003190	Bcl2l12	protein_coding	1.72218	1.16312	0.675377
chr17:56005710-56016790	ENSMUSG00000003199	Mpnd	protein_coding	9.43658	9.36893	0.992831
chr17:56016752-56036637	ENSMUSG00000003200	Sh3gl1	protein_coding	3.87307	6.22187	1.60644
chr10:58446851-58494155	ENSMUSG00000003226	Ranbp2	protein_coding	9.385	7.07899	0.754287
chr16:20516981-20532520	ENSMUSG00000003233	Dvl3	protein_coding	1.45897	2.19714	1.50596
chr16:20548576-20561379	ENSMUSG00000003234	Abcf3	protein_coding	7.46043	7.38293	0.989612
chr16:20498816-20509955	ENSMUSG00000003235	Eif2b5	protein_coding	22.7455	28.7919	1.26583
chr7:45806636-45814581	ENSMUSG00000003269	Cyth2	protein_coding	4.89767	6.57355	1.34218
chr4:3900995-3938423	ENSMUSG00000003282	Plag1	protein_coding	3.0815	2.65707	0.862265
chr2:153108467-153151441	ENSMUSG00000003283	Hck	protein_coding	3.21512	1.33158	0.41416
chr9:21002736-21008835	ENSMUSG00000003299	Mrpl4	protein_coding	22.4393	15.302	0.681929
chr8:111154420-111259216	ENSMUSG00000003316	Glg1	protein_coding	14.1678	11.5068	0.812176
chr10:80642616-80657071	ENSMUSG00000003344	Btbd2	protein_coding	7.53738	5.22556	0.693287
chr10:80622779-80640771	ENSMUSG00000003345	Csnk1g2	protein_coding	9.78941	7.1235	0.727673
chr10:80583653-80590341	ENSMUSG00000003346	Abhd17a	protein_coding	4.83125	5.33524	1.10432
chr15:98632219-98644530	ENSMUSG00000003352	Cacnb3	protein_coding	3.19051	1.26042	0.395052
chr15:98724372-98728198	ENSMUSG00000003355	Fkbp11	protein_coding	5.41729	4.72105	0.871476
chr15:98645133-98662889	ENSMUSG00000003360	Ddx23	protein_coding	8.60541	6.12014	0.711197
chr7:27531999-27553218	ENSMUSG00000003363	Pld3	protein_coding	13.8708	6.16509	0.444465
chr7:24969749-24972728	ENSMUSG00000003380	Rabac1	protein_coding	11.9301	12.1493	1.01837
chr3:87525406-87540156	ENSMUSG00000003382	Etv3	protein_coding	0.946646	2.81544	2.97412
chr9:22003034-22014219	ENSMUSG00000003402	Prkcsh	protein_coding	10.1744	8.06825	0.792998
chr4:108879062-108943324	ENSMUSG00000003411	Rab3b	protein_coding	4.15377	4.6161	1.1113
chr7:45062428-45078503	ENSMUSG00000003421	Nosip	protein_coding	6.76262	7.27595	1.07591
chr7:45154302-45160069	ENSMUSG00000003423	Pih1d1	protein_coding	4.96437	2.81093	0.56622
chr7:45122387-45124389	ENSMUSG00000003429	Rps11	protein_coding	363.353	359.332	0.988935
chr7:28314897-28338719	ENSMUSG00000003435	Supt5	protein_coding	10.5492	11.239	1.06539
chr7:28392950-28399388	ENSMUSG00000003437	Paf1	protein_coding	9.73765	10.2178	1.04931
chr7:28305515-28312072	ENSMUSG00000003438	Timm50	protein_coding	12.0633	7.57438	0.627886
chr7:28386145-28392708	ENSMUSG00000003444	Med29	protein_coding	0.962859	1.30927	1.35978
chr1:172066012-172082795	ENSMUSG00000003458	Ncstn	protein_coding	4.53871	5.05725	1.11425
chr1:172126754-172136493	ENSMUSG00000003464	Pex19	protein_coding	9.07083	9.66323	1.06531
chr6:29200433-29216364	ENSMUSG00000003500	Impdh1	protein_coding	4.9883	6.3052	1.264
chr11:101971142-101987013	ENSMUSG00000003518	Dusp3	protein_coding	3.58892	1.44814	0.403505
chr16:18060356-18090203	ENSMUSG00000003526	Prodh	protein_coding	2.64018	2.31372	0.87635
chr16:17900710-17911348	ENSMUSG00000003527	Dgcr14	protein_coding	2.09384	2.70289	1.29087
chr16:17925210-17928219	ENSMUSG00000003528	Slc25a1	protein_coding	17.6987	11.371	0.642474
chr16:18052859-18071632	ENSMUSG00000003531	Dgcr6	protein_coding	3.69758	2.37938	0.643497
chr17:35821683-35822923	ENSMUSG00000003541	Ier3	protein_coding	11.8747	6.73229	0.566942
chr17:46630630-46645144	ENSMUSG00000003546	Klc4	protein_coding	1.37009	1.29115	0.942387
chr7:19344777-19356524	ENSMUSG00000003549	Ercc1	protein_coding	4.29634	3.85398	0.897038
chr19:46707442-46741095	ENSMUSG00000003559	As3mt	protein_coding	1.95199	0.606955	0.310942
chr8:70282826-70294361	ENSMUSG00000003573	Homer3	protein_coding	2.26814	1.6484	0.726761
chr2:112492963-112634573	ENSMUSG00000003604	Aven	protein_coding	2.37774	1.63047	0.685723
chr5:8966032-8997324	ENSMUSG00000003623	Crot	protein_coding	3.81116	7.47889	1.96237
chr4:133847289-133887797	ENSMUSG00000003644	Rps6ka1	protein_coding	8.78674	6.25219	0.711548
chr2:127208385-127240451	ENSMUSG00000003660	Snrnp200	protein_coding	19.8884	19.5605	0.983518
chr2:127240937-127247816	ENSMUSG00000003662	Ciao1	protein_coding	7.66191	8.14104	1.06253
chr19:8772521-8786417	ENSMUSG00000003680	Taf6l	protein_coding	10.1286	13.2115	1.30437
chr1:121304352-121332589	ENSMUSG00000003721	Insig2	protein_coding	4.32912	4.05592	0.936892
chr4:129643979-129672767	ENSMUSG00000003731	Kpna6	protein_coding	11.001	8.89173	0.808266
chr7:27207171-27228628	ENSMUSG00000003752	Itpkc	protein_coding	1.39369	0.689299	0.494586
chr7:27233022-27262252	ENSMUSG00000003762	Adck4	protein_coding	2.85561	1.73827	0.608721
chr18:34598614-34624601	ENSMUSG00000003778	Brd8	protein_coding	16.2709	13.9131	0.855085
chr18:34624623-34633265	ENSMUSG00000003779	Kif20a	protein_coding	15.0572	18.2527	1.21222
chr8:84856988-84869257	ENSMUSG00000003808	Farsa	protein_coding	12.4387	7.38902	0.594034
chr8:84886392-84893921	ENSMUSG00000003809	Gcdh	protein_coding	9.19241	9.30636	1.0124
chr4:116306761-116464183	ENSMUSG00000003810	Mast2	protein_coding	3.01293	3.93452	1.30587
chr8:84908559-84922915	ENSMUSG00000003812	Dnase2a	protein_coding	1.73843	1.62772	0.936313
chr8:84834018-84840665	ENSMUSG00000003813	Rad23a	protein_coding	6.72841	5.96083	0.88592
chr8:84841849-84846934	ENSMUSG00000003814	Calr	protein_coding	41.9102	38.0545	0.908001
chr8:84872110-84888221	ENSMUSG00000003824	Syce2	protein_coding	62.1007	27.1108	0.436562
chr8:107293469-107379517	ENSMUSG00000003847	Nfat5	protein_coding	3.9284	3.60796	0.918429
chr8:107412485-107425051	ENSMUSG00000003848	Nob1	protein_coding	10.6821	7.70291	0.721104
chr8:107388224-107403206	ENSMUSG00000003849	Nqo1	protein_coding	4.14417	3.73623	0.901565
chr7:45434843-45456619	ENSMUSG00000003865	Gys1	protein_coding	2.82837	0.942874	0.333362
chr7:45421851-45438096	ENSMUSG00000003868	Ruvbl2	protein_coding	74.2741	51.0133	0.686824
chr7:45367890-45370583	ENSMUSG00000003872	Lin7b	protein_coding	2.53611	2.17309	0.856861
chr7:45461694-45466898	ENSMUSG00000003873	Bax	protein_coding	44.3575	28.1358	0.634295
chr10:71225463-71238280	ENSMUSG00000003923	Tfam	protein_coding	8.39846	10.7795	1.28351
chr17:33329341-33358878	ENSMUSG00000003929	Zfp81	protein_coding	2.34988	1.6811	0.715396
chr11:90336535-90390895	ENSMUSG00000003949	Hlf	protein_coding	1.66192	0.405896	0.244233
chr16:36043843-36071515	ENSMUSG00000003955	Fam162a	protein_coding	77.9267	68.674	0.881264
chr15:76904070-76906318	ENSMUSG00000003970	Rpl8	protein_coding	502.168	477.82	0.951515
chr13:91460282-91703429	ENSMUSG00000003992	Ssbp2	protein_coding	1.47222	2.2189	1.50718
chr11:26386134-26471876	ENSMUSG00000004018	Fancl	protein_coding	9.36513	6.17408	0.659262
chr3:107895820-107898686	ENSMUSG00000004032	Gstm5	protein_coding	1.6355	2.34042	1.43101
chr3:107926333-107931817	ENSMUSG00000004035	Gstm7	protein_coding	1.88945	0.76245	0.40353
chr3:107963695-107969283	ENSMUSG00000004038	Gstm3	protein_coding	2.78935	1.55822	0.558634
chr11:100885097-100939540	ENSMUSG00000004040	Stat3	protein_coding	8.14327	5.63565	0.692062
chr11:100956732-100970887	ENSMUSG00000004044	Ptrf	protein_coding	1.24958	1.21477	0.972147
chr7:27591551-27640826	ENSMUSG00000004056	Akt2	protein_coding	6.8007	7.30235	1.07376
chr16:4639988-4707695	ENSMUSG00000004069	Dnaja3	protein_coding	7.62627	8.08449	1.06008
chr16:4726360-4766742	ENSMUSG00000004070	Hmox2	protein_coding	4.62017	4.30714	0.932245
chr16:4750347-4790292	ENSMUSG00000004071	Cdip1	protein_coding	3.01953	3.0191	0.999858
chr2:72285636-72442610	ENSMUSG00000004085	Zak	protein_coding	2.64076	3.1848	1.20602
chr9:14500616-14510577	ENSMUSG00000004096	Cwc15	protein_coding	22.6712	34.9412	1.54122
chr9:20907205-20959888	ENSMUSG00000004099	Dnmt1	protein_coding	21.8752	16.8482	0.770196
chr9:20888174-20892178	ENSMUSG00000004100	Ppan	protein_coding	7.51673	5.45402	0.725583
chr3:138143447-138159821	ENSMUSG00000004127	Trmt10a	protein_coding	7.66497	9.08479	1.18524
chr12:38779379-38868215	ENSMUSG00000004151	Etv1	protein_coding	2.25281	1.26881	0.563213
chr10:60277626-60302597	ENSMUSG00000004207	Psap	protein_coding	9.44315	8.97958	0.950909
chrX:74393289-74453854	ENSMUSG00000004221	Ikbkg	protein_coding	1.66053	2.79514	1.68328
chr6:124712335-124716950	ENSMUSG00000004264	Phb2	protein_coding	48.454	42.2614	0.872197
chr6:124720706-124738714	ENSMUSG00000004266	Ptpn6	protein_coding	1.90377	1.37651	0.723044
chr6:124760052-124769673	ENSMUSG00000004267	Eno2	protein_coding	1.94859	1.25649	0.644818
chr6:124704380-124712178	ENSMUSG00000004268	Emg1	protein_coding	55.0141	50.6651	0.920948
chr6:124663026-124704418	ENSMUSG00000004270	Lpcat3	protein_coding	8.81736	6.53396	0.741034
chr6:29467717-29470512	ENSMUSG00000004285	Atp6v1f	protein_coding	15.1744	11.0187	0.726134
chrX:7153809-7319358	ENSMUSG00000004317	Clcn5	protein_coding	1.18183	3.36136	2.8442
chr8:60910388-60983300	ENSMUSG00000004319	Clcn3	protein_coding	13.2348	10.6673	0.806008
chr7:17031506-17062427	ENSMUSG00000004328	Hif3a	protein_coding	2.83871	1.17641	0.414417
chr10:88746606-88826814	ENSMUSG00000004356	Utp20	protein_coding	7.42897	7.75595	1.04401
chr1:80264922-80340480	ENSMUSG00000004364	Cul3	protein_coding	44.2532	58.034	1.31141
chr8:72814598-73353540	ENSMUSG00000004383	Large	protein_coding	1.4184	1.5806	1.11436
chr11:6258918-6267772	ENSMUSG00000004393	Ddx56	protein_coding	6.46346	11.8962	1.84053
chr11:6270368-6274870	ENSMUSG00000004394	Tmed4	protein_coding	6.958	7.61023	1.09374
chr6:120891929-120916853	ENSMUSG00000004446	Bid	protein_coding	3.31098	1.52446	0.460426
chr1:119470304-119504794	ENSMUSG00000004451	Ralb	protein_coding	6.9344	2.12244	0.306073
chr5:122158277-122175273	ENSMUSG00000004455	Ppp1cc	protein_coding	24.734	23.0544	0.932095
chr16:22857844-22879634	ENSMUSG00000004460	Dnajb11	protein_coding	22.2443	26.1664	1.17632
chr16:22813214-22857569	ENSMUSG00000004462	Tbccd1	protein_coding	1.27608	0.90799	0.711546
chr5:113842435-113908758	ENSMUSG00000004530	Coro1c	protein_coding	19.2996	18.0441	0.934949
chr6:52713728-52766780	ENSMUSG00000004535	Tax1bp1	protein_coding	17.8987	16.8956	0.943957
chr14:51905270-51913488	ENSMUSG00000004558	Ndrg2	protein_coding	15.0152	13.0463	0.86887
chr14:51884841-51893039	ENSMUSG00000004561	Mettl17	protein_coding	3.76887	4.21462	1.11827
chr14:51984718-52006251	ENSMUSG00000004562	Arhgef40	protein_coding	1.43453	1.20051	0.836863
chr8:3515383-3544266	ENSMUSG00000004565	Pnpla6	protein_coding	4.57857	3.46151	0.756025
chr8:3500456-3515232	ENSMUSG00000004567	Mcoln1	protein_coding	11.9527	5.93756	0.496755
chr8:3393005-3456601	ENSMUSG00000004568	Arhgef18	protein_coding	5.05185	2.39318	0.473724
chr3:142790901-142882004	ENSMUSG00000004591	Pkn2	protein_coding	18.5145	19.112	1.03227
chr7:43444107-43457800	ENSMUSG00000004610	Etfb	protein_coding	32.9143	33.8761	1.02922
chr8:3630954-3643644	ENSMUSG00000004626	Stxbp2	protein_coding	8.34008	12.1912	1.46175
chr8:3623370-3625545	ENSMUSG00000004630	Pcp2	protein_coding	1.40734	0.628293	0.446442
chr6:4674349-4747204	ENSMUSG00000004631	Sgce	protein_coding	3.15589	1.37745	0.436471
chr6:54039553-54301810	ENSMUSG00000004633	Chn2	protein_coding	0.680644	1.32107	1.94091
chr8:114439654-115352708	ENSMUSG00000004637	Wwox	protein_coding	2.56033	2.22842	0.870364
chr5:33634951-33652574	ENSMUSG00000004642	Slbp	protein_coding	20.119	19.4886	0.968669
chr9:57790352-57836793	ENSMUSG00000004661	Arid3b	protein_coding	8.64725	7.3918	0.854815
chr10:79988583-79996062	ENSMUSG00000004665	Cnn2	protein_coding	2.6144	3.0671	1.17316
chr10:80035948-80039795	ENSMUSG00000004667	Polr2e	protein_coding	43.3965	30.5679	0.704387
chr8:71272713-71360712	ENSMUSG00000004677	Myo9b	protein_coding	1.83952	2.40784	1.30895
chr1:33719886-33742564	ENSMUSG00000004768	Rab23	protein_coding	10.6726	6.87676	0.644338
chr9:64715298-64737758	ENSMUSG00000004771	Rab11a	protein_coding	32.2567	30.7848	0.954372
chr12:85219480-85226628	ENSMUSG00000004788	Eif2b2	protein_coding	9.93265	14.7238	1.48236
chr12:85110832-85134091	ENSMUSG00000004789	Dlst	protein_coding	12.1789	12.3289	1.01232
chr5:108646692-108669672	ENSMUSG00000004815	Dgkq	protein_coding	2.97218	1.08633	0.365499
chr16:65539132-65562697	ENSMUSG00000004843	Chmp2b	protein_coding	2.87255	3.57099	1.24314
chr5:136987018-136996648	ENSMUSG00000004846	Plod3	protein_coding	5.97514	2.35506	0.394142
chr5:137034992-137046135	ENSMUSG00000004849	Ap1s1	protein_coding	6.03382	2.58754	0.42884
chr17:28769306-28778698	ENSMUSG00000004864	Mapk13	protein_coding	3.30582	1.59054	0.481132
chr17:28587647-28622521	ENSMUSG00000004865	Srpk1	protein_coding	41.972	30.8072	0.733993
chr1:181815334-181843046	ENSMUSG00000004880	Lbr	protein_coding	26.0254	13.8558	0.532395
chr3:87948665-87953376	ENSMUSG00000004885	Crabp2	protein_coding	1.73982	2.31652	1.33148
chr3:87858902-87885608	ENSMUSG00000004895	Prcc	protein_coding	5.23196	4.49529	0.859198
chr3:87922600-87930717	ENSMUSG00000004896	Rrnad1	protein_coding	7.42196	5.5863	0.752672
chr3:87906320-87916132	ENSMUSG00000004897	Hdgf	protein_coding	53.6377	26.3546	0.491346
chr10:81070034-81082559	ENSMUSG00000004929	Thop1	protein_coding	11.7257	11.0213	0.939923
chr10:81268171-81273246	ENSMUSG00000004931	Apba3	protein_coding	1.22302	2.1099	1.72515
chr10:81153265-81167923	ENSMUSG00000004934	Pias4	protein_coding	6.10142	4.7309	0.775376
chr9:64185769-64253631	ENSMUSG00000004936	Map2k1	protein_coding	18.562	13.7118	0.738701
chr10:81044074-81060178	ENSMUSG00000004937	Sgta	protein_coding	6.57038	4.98324	0.75844
chr17:5410869-5440259	ENSMUSG00000004945	Tmem242	protein_coding	6.35234	7.73757	1.21807
chr5:135994799-136032872	ENSMUSG00000004947	Dtx2	protein_coding	8.80511	6.42265	0.729424
chr5:135980098-135988624	ENSMUSG00000004948	Zp3	protein_coding	3.71802	2.00168	0.538372
chr5:135887918-135889563	ENSMUSG00000004951	Hspb1	protein_coding	74.4333	69.6133	0.935244
chr5:136083915-136111860	ENSMUSG00000004952	Rasa4	protein_coding	3.35148	1.37987	0.411718
chr6:51460433-51469894	ENSMUSG00000004980	Hnrnpa2b1	protein_coding	127.75	129.156	1.01101
chr8:84257794-84270380	ENSMUSG00000004994	Ccdc130	protein_coding	2.55006	1.43813	0.563961
chr8:84249905-84257326	ENSMUSG00000004996	Mri1	protein_coding	4.32625	1.39698	0.322907
chr3:146729573-146812990	ENSMUSG00000005034	Prkacb	protein_coding	5.51699	3.93644	0.713514
chr10:78425669-78427619	ENSMUSG00000005054	Cstb	protein_coding	96.9682	70.9533	0.731718
chr6:124396815-124415067	ENSMUSG00000005069	Pex5	protein_coding	2.30889	1.01228	0.438425
chr12:72085588-72101461	ENSMUSG00000005078	Jkamp	protein_coding	5.69361	4.06947	0.714744
chr2:118388617-118475234	ENSMUSG00000005102	Eif2ak4	protein_coding	1.28498	0.817031	0.635832
chr5:38526812-38563221	ENSMUSG00000005103	Wdr1	protein_coding	5.26895	3.64405	0.691607
chr15:66929320-66969640	ENSMUSG00000005125	Ndrg1	protein_coding	7.95537	6.53371	0.821296
chr8:85083268-85098739	ENSMUSG00000005142	Man2b1	protein_coding	6.35424	9.66086	1.52038
chr14:99298690-99313405	ENSMUSG00000005148	Klf5	protein_coding	19.0873	23.8117	1.24752
chr8:85075034-85081306	ENSMUSG00000005150	Wdr83	protein_coding	3.74199	2.50259	0.668786
chr8:84969586-84974834	ENSMUSG00000005161	Prdx2	protein_coding	26.8958	19.0561	0.708516
chr11:69733996-69758637	ENSMUSG00000005198	Polr2a	protein_coding	13.0401	35.9998	2.76071
chr11:69673114-69682084	ENSMUSG00000005204	Senp3	protein_coding	70.8221	34.8097	0.491508
chr6:54595110-54645839	ENSMUSG00000005225	Plekha8	protein_coding	2.28299	1.94364	0.851353
chr2:69193894-69206194	ENSMUSG00000005233	Spc25	protein_coding	22.5427	18.8152	0.834651
chr16:97741932-97763737	ENSMUSG00000005251	Ripk4	protein_coding	2.1599	3.17476	1.46986
chr16:18811778-18835261	ENSMUSG00000005262	Ufd1l	protein_coding	12.4134	10.3362	0.832672
chr5:33739672-33782817	ENSMUSG00000005299	Letm1	protein_coding	1.65085	2.01158	1.21851
chr13:58176155-58215653	ENSMUSG00000005312	Ubqln1	protein_coding	23.9665	21.0274	0.877364
chr15:77915046-77929006	ENSMUSG00000005354	Txn2	protein_coding	16.497	13.0968	0.793887
chr15:8634123-8710764	ENSMUSG00000005360	Slc1a3	protein_coding	4.23709	2.56855	0.606207
chr6:106778248-106800074	ENSMUSG00000005362	Crbn	protein_coding	5.6879	6.34955	1.11633
chr17:87975049-87990883	ENSMUSG00000005370	Msh6	protein_coding	71.5552	38.4392	0.537196
chr17:87990858-88065291	ENSMUSG00000005371	Fbxo11	protein_coding	10.4673	7.76646	0.74197
chr5:135089889-135138382	ENSMUSG00000005373	Mlxipl	protein_coding	3.50631	3.00006	0.855617
chr5:135149656-135165760	ENSMUSG00000005374	Tbl2	protein_coding	9.55767	8.56546	0.896188
chr5:135052956-135064959	ENSMUSG00000005378	Wbscr22	protein_coding	16.5442	14.2488	0.861256
chr13:13437601-13512275	ENSMUSG00000005397	Nid1	protein_coding	16.3064	7.11704	0.436457
chr8:75109527-75128439	ENSMUSG00000005410	Mcm5	protein_coding	20.6498	17.017	0.824073
chr8:75093590-75100596	ENSMUSG00000005413	Hmox1	protein_coding	16.7887	13.0075	0.774776
chr11:59661304-59780860	ENSMUSG00000005417	Mprip	protein_coding	7.8364	8.01816	1.02319
chr7:25267703-25294159	ENSMUSG00000005442	Cic	protein_coding	7.54293	4.69527	0.622473
chr7:25295048-25297986	ENSMUSG00000005447	Pafah1b3	protein_coding	15.2117	8.61439	0.566302
chr8:83972977-83996445	ENSMUSG00000005469	Prkaca	protein_coding	9.8658	9.28024	0.940647
chr8:83955506-83970197	ENSMUSG00000005470	Asf1b	protein_coding	4.09667	6.82061	1.66491
chr8:83715176-83726892	ENSMUSG00000005481	Ddx39	protein_coding	29.8248	36.0136	1.20751
chr8:83608174-83611902	ENSMUSG00000005483	Dnajb1	protein_coding	5.25167	7.74374	1.47453
chr1:87945118-88008551	ENSMUSG00000005501	Usp40	protein_coding	1.36696	1.66416	1.21741
chr2:90904739-90911626	ENSMUSG00000005505	Kbtbd4	protein_coding	1.72376	1.56942	0.910469
chr2:90940381-91019497	ENSMUSG00000005506	Celf1	protein_coding	14.1713	10.1567	0.71671
chr2:90894633-90904827	ENSMUSG00000005510	Ndufs3	protein_coding	9.40799	8.32279	0.884652
chr5:135670032-135735326	ENSMUSG00000005514	Por	protein_coding	11.3376	9.59201	0.846035
chr7:67952858-68226780	ENSMUSG00000005533	Igf1r	protein_coding	1.00994	1.15171	1.14038
chr8:3150921-3279617	ENSMUSG00000005534	Insr	protein_coding	1.75244	1.75438	1.0011
chr7:13024151-13031035	ENSMUSG00000005566	Trim28	protein_coding	231.288	319.965	1.3834
chr7:13035119-13038275	ENSMUSG00000005575	Ube2m	protein_coding	2.94524	2.64826	0.899168
chr7:111028950-111056377	ENSMUSG00000005609	Ctr9	protein_coding	5.69356	35.2229	6.18645
chr7:111070567-111083030	ENSMUSG00000005610	Eif4g2	protein_coding	119.005	192.12	1.61438
chr16:32430920-32475070	ENSMUSG00000005615	Pcyt1a	protein_coding	1.74116	2.63721	1.51463
chr7:80993680-81045164	ENSMUSG00000005621	Zfp592	protein_coding	2.17156	2.2755	1.04786
chr3:95032693-95042614	ENSMUSG00000005625	Psmd4	protein_coding	32.6459	40.4184	1.23808
chr12:54746348-54795703	ENSMUSG00000005656	Snx6	protein_coding	8.17642	7.44083	0.910036
chr6:83305690-83317606	ENSMUSG00000005667	Mthfd2	protein_coding	10.9981	7.79969	0.709182
chr5:75574915-75656722	ENSMUSG00000005672	Kit	protein_coding	3.40646	4.6831	1.37477
chr1:171216010-171222514	ENSMUSG00000005674	Tomm40l	protein_coding	2.3373	1.41481	0.60532
chr1:171225053-171226379	ENSMUSG00000005681	Apoa2	protein_coding	0.817538	8.45007	10.336
chr10:128303334-128321358	ENSMUSG00000005682	Pan2	protein_coding	5.45271	4.48696	0.822885
chr10:128337831-128362479	ENSMUSG00000005683	Cs	protein_coding	47.8349	34.7493	0.726442
chr7:110768205-110812405	ENSMUSG00000005686	Ampd3	protein_coding	1.88	0.2	0.106383
chr3:103171654-103179166	ENSMUSG00000005687	Bcas2	protein_coding	26.7591	13.9217	0.520262
chr8:105636567-105682922	ENSMUSG00000005698	Ctcf	protein_coding	12.2874	11.258	0.916219
chr16:18239783-18248732	ENSMUSG00000005732	Ranbp1	protein_coding	51.5203	30.1504	0.585216
chr1:165788680-165877277	ENSMUSG00000005763	Cd247	protein_coding	7.13685	4.19017	0.587118
chr3:94954074-94961561	ENSMUSG00000005774	Rfx5	protein_coding	2.18234	2.14321	0.982067
chr3:94884092-94886961	ENSMUSG00000005779	Psmb4	protein_coding	87.4895	76.1415	0.870294
chr2:122738502-122749475	ENSMUSG00000005804	Bloc1s6	protein_coding	1.93759	2.10156	1.08463
chr3:138458955-138489515	ENSMUSG00000005813	Metap1	protein_coding	16.9742	13.9046	0.81916
chr17:57234913-57247641	ENSMUSG00000005823	Gpr108	protein_coding	2.68145	2.89705	1.08041
chr16:11192969-11203331	ENSMUSG00000005846	Rsl1d1	protein_coding	118.806	88.7488	0.747006
chr18:34220923-34322189	ENSMUSG00000005871	Apc	protein_coding	10.8512	7.94824	0.732476
chr18:34344888-34373415	ENSMUSG00000005873	Reep5	protein_coding	1.81941	1.51531	0.832858
chr2:156008044-156018279	ENSMUSG00000005881	Ergic3	protein_coding	37.0816	30.2216	0.815002
chr2:155846893-155930310	ENSMUSG00000005882	Uqcc1	protein_coding	3.63117	2.41148	0.664106
chr1:13139104-13374083	ENSMUSG00000005886	Ncoa2	protein_coding	3.97986	4.80046	1.20619
chr6:92242060-92244650	ENSMUSG00000005892	Trh	protein_coding	5.63478	4.46656	0.792677
chr6:92091389-92173057	ENSMUSG00000005893	Nr2c2	protein_coding	1.97548	2.36435	1.19685
chr16:17619353-17644828	ENSMUSG00000005899	Smpd4	protein_coding	23.7634	22.0744	0.92892
chr5:3596065-3637232	ENSMUSG00000005907	Pex1	protein_coding	8.10085	5.8834	0.726269
chr17:28951949-28969549	ENSMUSG00000005936	Kctd20	protein_coding	7.27822	6.13525	0.84296
chr11:73183595-73199042	ENSMUSG00000005949	Ctns	protein_coding	2.22885	1.84842	0.829316
chr16:21204754-21223305	ENSMUSG00000005958	Ephb3	protein_coding	1.95147	1.72301	0.882932
chr3:94612756-94658872	ENSMUSG00000005968	Tuft1	protein_coding	0.891046	2.84089	3.18827
chr2:105386290-105399319	ENSMUSG00000005973	Rcn1	protein_coding	8.29549	7.11212	0.857348
chr16:4039970-4077827	ENSMUSG00000005981	Trap1	protein_coding	24.5185	26.5119	1.0813
chr16:3872374-3904780	ENSMUSG00000005982	Naa60	protein_coding	5.32573	3.1764	0.596426
chr19:4270179-4283137	ENSMUSG00000005986	Ankrd13d	protein_coding	2.18175	0.423651	0.19418
chr1:150392837-150449935	ENSMUSG00000006005	Tpr	protein_coding	63.4421	79.1018	1.24684
chr1:150361304-150393080	ENSMUSG00000006010	BC003331	protein_coding	4.80171	4.5534	0.948288
chr7:16098457-16117975	ENSMUSG00000006024	Napa	protein_coding	5.2961	3.85994	0.728825
chr18:36666680-36679366	ENSMUSG00000006050	Sra1	protein_coding	14.9764	15.6456	1.04469
chr11:96099325-96111964	ENSMUSG00000006056	Calcoco2	protein_coding	5.81288	5.24366	0.902075
chr11:96068851-96075670	ENSMUSG00000006057	Atp5g1	protein_coding	95.5433	76.9049	0.804922
chr11:96034884-96047430	ENSMUSG00000006058	Snf8	protein_coding	11.0899	8.7141	0.785769
chr7:30224130-30232272	ENSMUSG00000006095	Tbcb	protein_coding	36.6261	25.0765	0.684663
chr11:75630987-75648871	ENSMUSG00000006127	Inpp5k	protein_coding	4.21161	3.61069	0.857318
chr16:17451986-17486255	ENSMUSG00000006134	Crkl	protein_coding	7.44341	9.83889	1.32183
chr5:136054491-136064326	ENSMUSG00000006143	Upk3bl	protein_coding	2.58529	1.06906	0.413515
chr11:45852050-45910625	ENSMUSG00000006169	Clint1	protein_coding	12.417	10.6648	0.858885
chr13:29191745-29855674	ENSMUSG00000006191	Cdkal1	protein_coding	5.44328	4.87759	0.896076
chr7:130936110-130985660	ENSMUSG00000006205	Htra1	protein_coding	1.82913	0.995043	0.543996
chr4:141444653-141467930	ENSMUSG00000006215	Zbtb17	protein_coding	1.46597	1.24196	0.847193
chr4:141404352-141416014	ENSMUSG00000006216	Clcnkb	protein_coding	3.13874	0.689775	0.219762
chr4:141576061-141606096	ENSMUSG00000006219	Fblim1	protein_coding	8.43501	3.15876	0.374482
chr5:88720854-88764220	ENSMUSG00000006262	Mob1b	protein_coding	2.65495	4.88597	1.84032
chr8:69088645-69113711	ENSMUSG00000006273	Atp6v1b2	protein_coding	21.1007	23.5925	1.11809
chr8:72341000-72421474	ENSMUSG00000006276	Eps15l1	protein_coding	6.17365	7.22813	1.17081
chr14:50824061-50870560	ENSMUSG00000006281	Tep1	protein_coding	1.10248	1.03466	0.938493
chr14:50765414-50785518	ENSMUSG00000006288	Ttc5	protein_coding	8.59409	4.8316	0.562201
chr14:50906477-50924893	ENSMUSG00000006289	Osgep	protein_coding	12.3858	8.54957	0.690272
chr1:74279839-74284738	ENSMUSG00000006299	Aamp	protein_coding	8.65451	8.15048	0.94176
chr1:74288246-74305622	ENSMUSG00000006301	Tmbim1	protein_coding	6.29545	2.90248	0.461044
chr1:74236083-74268209	ENSMUSG00000006304	Arpc2	protein_coding	49.9224	31.389	0.628756
chr7:30568857-30588726	ENSMUSG00000006307	Kmt2b	protein_coding	9.10486	5.79747	0.636745
chr7:30589680-30598909	ENSMUSG00000006310	Zbtb32	protein_coding	3.01919	2.38484	0.789894
chr7:30727700-30729534	ENSMUSG00000006315	Tmem147	protein_coding	5.6727	5.82179	1.02628
chr7:3703992-3706901	ENSMUSG00000006333	Rps9	protein_coding	273.24	318.123	1.16426
chr7:3620323-3629929	ENSMUSG00000006335	Tfpt	protein_coding	2.73725	5.28312	1.93009
chr10:75636618-75644008	ENSMUSG00000006342	Susd2	protein_coding	2.60229	1.92074	0.738096
chr10:75561603-75586200	ENSMUSG00000006345	Ggt1	protein_coding	1.74252	0.534372	0.306667
chr12:113140235-113145506	ENSMUSG00000006356	Crip2	protein_coding	4.98873	3.42434	0.686416
chr12:113146315-113153879	ENSMUSG00000006360	Crip1	protein_coding	33.3119	22.181	0.665856
chr15:85205948-85286535	ENSMUSG00000006369	Fbln1	protein_coding	5.66966	9.84987	1.7373
chrX:36598205-36606079	ENSMUSG00000006373	Pgrmc1	protein_coding	5.22215	2.45502	0.470117
chr15:79030873-79043558	ENSMUSG00000006378	Gcat	protein_coding	2.89768	2.33145	0.804592
chr4:118428092-118432953	ENSMUSG00000006390	Elovl1	protein_coding	6.53092	7.12093	1.09034
chr4:118409336-118415782	ENSMUSG00000006392	Med8	protein_coding	9.60948	10.1254	1.05369
chr4:118432900-118437352	ENSMUSG00000006398	Cdc20	protein_coding	25.4701	32.5407	1.2776
chr1:171345669-171359254	ENSMUSG00000006412	Pfdn2	protein_coding	59.406	51.2615	0.862901
chr2:167492644-167516173	ENSMUSG00000006418	Rnf114	protein_coding	20.0371	18.3408	0.915347
chrX:36823736-36874111	ENSMUSG00000006423	C330007P06Rik	protein_coding	4.11927	3.84126	0.932511
chr4:148591502-148594993	ENSMUSG00000006442	Srm	protein_coding	54.6339	38.0515	0.696481
chr4:141301239-141329384	ENSMUSG00000006445	Epha2	protein_coding	5.43717	2.21468	0.407322
chr19:4800568-4811634	ENSMUSG00000006456	Rbm14	protein_coding	4.89607	6.59249	1.34649
chr19:4861222-4877909	ENSMUSG00000006457	Actn3	protein_coding	2.38572	2.25953	0.947106
chr19:4878667-4885397	ENSMUSG00000006463	Zdhhc24	protein_coding	9.87384	6.02556	0.610254
chr2:25244820-25256022	ENSMUSG00000006471	Ndor1	protein_coding	15.5968	9.87752	0.633304
chr2:25054354-25062881	ENSMUSG00000006476	Nsmf	protein_coding	1.58323	1.62175	1.02433
chr2:71873223-71903858	ENSMUSG00000006494	Pdk1	protein_coding	23.7325	7.99711	0.336968
chr10:79854426-79864771	ENSMUSG00000006498	Ptbp1	protein_coding	151.424	144.49	0.954205
chr14:30825589-30876986	ENSMUSG00000006526	Tmem110	protein_coding	2.55434	2.32493	0.910188
chr14:30714848-30822713	ENSMUSG00000006527	Sfmbt1	protein_coding	0.840369	1.36027	1.61865
chr7:46796102-46823800	ENSMUSG00000006599	Gtf2h1	protein_coding	11.0754	5.42795	0.490092
chr5:31036035-31048924	ENSMUSG00000006641	Slc5a6	protein_coding	1.67191	2.39635	1.4333
chr7:30458314-30487223	ENSMUSG00000006649	Nphs1	protein_coding	7.51319	3.86353	0.514233
chr7:30434980-30445582	ENSMUSG00000006651	Aplp1	protein_coding	19.058	8.88352	0.466131
chr9:108516805-108560163	ENSMUSG00000006673	Qrich1	protein_coding	16.5556	12.9411	0.781675
chr9:108490601-108502337	ENSMUSG00000006676	Usp19	protein_coding	6.92257	8.11916	1.17285
chrX:93304766-93632155	ENSMUSG00000006678	Pola1	protein_coding	11.5632	9.18018	0.793916
chr4:137319695-137357720	ENSMUSG00000006699	Cdc42	protein_coding	52.7131	41.3287	0.784029
chr17:31564748-31607684	ENSMUSG00000006705	Pknox1	protein_coding	2.20287	1.53182	0.695376
chr13:24751844-24761923	ENSMUSG00000006715	Gmnn	protein_coding	26.1973	15.2604	0.582516
chr13:24817947-24831517	ENSMUSG00000006717	Acot13	protein_coding	11.8637	10.1291	0.853789
chr13:21945093-21960779	ENSMUSG00000006720	Zfp184	protein_coding	2.4525	4.2845	1.74699
chr10:127063533-127067920	ENSMUSG00000006728	Cdk4	protein_coding	90.0882	47.574	0.528082
chr10:127041413-127046365	ENSMUSG00000006732	Mettl1	protein_coding	1.68697	0.969406	0.574642
chr10:127067316-127070261	ENSMUSG00000006736	Tspan31	protein_coding	12.3972	15.5749	1.25631
chr18:6201001-6242174	ENSMUSG00000006740	Kif5b	protein_coding	27.7756	22.815	0.821404
chr7:46686107-46710680	ENSMUSG00000006763	Saal1	protein_coding	3.35627	2.21222	0.659132
chr11:100574903-100591729	ENSMUSG00000006782	Cnp	protein_coding	3.11091	3.62734	1.16601
chr2:166073088-166155663	ENSMUSG00000006800	Sulf2	protein_coding	9.36043	7.40065	0.790631
chr17:13007838-13018119	ENSMUSG00000006818	Sod2	protein_coding	7.6208	4.40578	0.578126
chr18:36735067-36742391	ENSMUSG00000006850	Tmco6	protein_coding	3.39037	1.20799	0.356301
chr11:101191114-101226463	ENSMUSG00000006920	Ezh1	protein_coding	12.3398	5.63828	0.456917
chr11:100347326-100356128	ENSMUSG00000006930	Hap1	protein_coding	2.50447	0.684868	0.273458
chr9:120929215-120960507	ENSMUSG00000006932	Ctnnb1	protein_coding	71.312	74.6227	1.04643
chr9:120492605-120495327	ENSMUSG00000006941	Eif1b	protein_coding	3.30786	3.70166	1.11905
chr16:20651651-20663414	ENSMUSG00000006998	Psmd2	protein_coding	24.3309	19.4936	0.801187
chr17:35000986-35016322	ENSMUSG00000007029	Vars	protein_coding	8.7384	5.06834	0.580008
chr17:35089262-35102987	ENSMUSG00000007036	Abhd16a	protein_coding	1.73021	0.844636	0.488168
chr17:34931252-34935953	ENSMUSG00000007038	Neu1	protein_coding	2.68574	1.74575	0.650008
chr17:35059034-35062095	ENSMUSG00000007039	Ddah2	protein_coding	17.2362	12.5846	0.730125
chr17:35049965-35058749	ENSMUSG00000007041	Clic1	protein_coding	7.58573	5.19698	0.685099
chr17:34981861-34985891	ENSMUSG00000007050	Lsm2	protein_coding	48.325	35.6101	0.736887
chr5:110286305-110337474	ENSMUSG00000007080	Pole	protein_coding	8.77574	11.136	1.26895
chr19:6053629-6057751	ENSMUSG00000007338	Mrpl49	protein_coding	13.0055	10.0321	0.771374
chr3:103102603-103169769	ENSMUSG00000007379	Dennd2c	protein_coding	4.87621	3.72447	0.763804
chr12:111574509-111656227	ENSMUSG00000007411	Mark3	protein_coding	7.48618	5.69549	0.760801
chr5:3632931-3657185	ENSMUSG00000007415	Gatad1	protein_coding	30.3648	19.8198	0.652722
chr6:122308719-122317680	ENSMUSG00000007458	M6pr	protein_coding	22.898	17.2508	0.753374
chr2:30237714-30263790	ENSMUSG00000007476	Lrrc8a	protein_coding	2.39072	4.02377	1.68308
chr17:20945310-20965916	ENSMUSG00000007564	Ppp2r1a	protein_coding	17.7449	15.1394	0.853166
chr17:28313529-28326568	ENSMUSG00000007570	Fance	protein_coding	14.7966	8.06588	0.545117
chr14:55679082-55681817	ENSMUSG00000007589	Tinf2	protein_coding	4.9235	7.76391	1.57691
chr17:56764750-56770092	ENSMUSG00000007603	Dus3l	protein_coding	3.69181	3.79018	1.02664
chr8:71488102-71499583	ENSMUSG00000007610	Gtpbp3	protein_coding	2.3333	2.97176	1.27363
chr4:47353221-47414931	ENSMUSG00000007613	Tgfbr1	protein_coding	2.31711	2.78805	1.20325
chr13:93303756-93404129	ENSMUSG00000007617	Homer1	protein_coding	3.38376	4.70078	1.38922
chr11:87376644-87404954	ENSMUSG00000007646	Rad51c	protein_coding	5.88123	4.04415	0.687638
chr9:75037613-75060313	ENSMUSG00000007656	Arpp19	protein_coding	37.0928	37.8118	1.01939
chr2:152780667-152831728	ENSMUSG00000007659	Bcl2l1	protein_coding	1.44117	1.11296	0.772265
chr17:57021057-57031507	ENSMUSG00000007670	Khsrp	protein_coding	15.481	14.8555	0.959589
chr8:70868226-70873490	ENSMUSG00000007721	Ccdc124	protein_coding	8.67362	6.66017	0.767865
chr11:22990518-23003780	ENSMUSG00000007739	Cct4	protein_coding	97.9648	71.3992	0.728826
chr11:51685385-51688874	ENSMUSG00000007777	0610009B22Rik	protein_coding	32.4735	23.3689	0.719631
chr7:44959372-44974851	ENSMUSG00000007783	Cpt1c	protein_coding	3.06249	2.60694	0.851247
chr5:145231714-145247302	ENSMUSG00000007812	Zfp655	protein_coding	8.34868	7.40796	0.88732
chr9:108306128-108337934	ENSMUSG00000007815	Rhoa	protein_coding	47.2653	35.1155	0.742945
chr14:25459184-25666743	ENSMUSG00000007817	Zmiz1	protein_coding	1.3639	5.30706	3.89107
chr6:118501307-118562226	ENSMUSG00000007827	Ankrd26	protein_coding	2.60153	1.7214	0.661689
chr7:45140683-45154584	ENSMUSG00000007833	Aldh16a1	protein_coding	6.04048	5.05373	0.836644
chr13:58125878-58128556	ENSMUSG00000007836	Hnrnpa0	protein_coding	17.0121	8.3903	0.493197
chr7:45053612-45062677	ENSMUSG00000007837	Prrg2	protein_coding	1.26234	0.857108	0.678983
chr11:50376989-50386528	ENSMUSG00000007850	Hnrnph1	protein_coding	93.5506	103.752	1.10905
chr12:86082560-86162458	ENSMUSG00000007867	Ift43	protein_coding	1.47695	0.662378	0.448478
chr4:136143496-136145755	ENSMUSG00000007872	Id3	protein_coding	0.90725	14.2888	15.7495
chr4:133679007-133756769	ENSMUSG00000007880	Arid1a	protein_coding	10.0296	11.4375	1.14037
chr7:142371147-142388038	ENSMUSG00000007891	Ctsd	protein_coding	48.0356	30.4672	0.634263
chr9:61913283-61914538	ENSMUSG00000007892	Rplp1	protein_coding	514.577	588.041	1.14277
chr5:136908149-136915404	ENSMUSG00000007987	Ift22	protein_coding	1.74423	0.570445	0.327047
chr14:65201025-65262463	ENSMUSG00000007989	Fzd3	protein_coding	0.85786	1.36199	1.58766
chrX:10715012-10719690	ENSMUSG00000008035	Mid1ip1	protein_coding	2.47314	2.50398	1.01247
chr7:16738409-16749294	ENSMUSG00000008036	Ap2s1	protein_coding	8.9803	7.06387	0.786596
chr5:108692381-108706924	ENSMUSG00000008090	Fgfrl1	protein_coding	1.33373	1.71202	1.28362
chr7:44489936-44496529	ENSMUSG00000008140	Emc10	protein_coding	8.72523	3.3872	0.388208
chr6:124430758-124464794	ENSMUSG00000008153	Clstn3	protein_coding	2.21002	1.53367	0.69396
chr8:85060054-85067124	ENSMUSG00000008167	Fbxw9	protein_coding	3.91456	2.62093	0.669534
chr2:90745369-90781021	ENSMUSG00000008200	Fnbp4	protein_coding	42.2514	32.5455	0.770284
chr8:4493025-4531680	ENSMUSG00000008206	Cers4	protein_coding	2.89478	2.47154	0.853792
chr2:73312600-73337818	ENSMUSG00000008226	Scrn3	protein_coding	6.28084	7.18154	1.1434
chr18:56562442-56587712	ENSMUSG00000008301	Phax	protein_coding	8.1165	6.59174	0.812141
chr4:72117141-72200919	ENSMUSG00000008305	Tle1	protein_coding	2.62655	3.52251	1.34112
chr5:3571565-3584356	ENSMUSG00000008307	1700109H08Rik	protein_coding	1.05871	1.29363	1.22189
chr2:143063038-143072853	ENSMUSG00000008333	Snrpb2	protein_coding	18.6112	17.874	0.960392
chr5:125385964-125390202	ENSMUSG00000008348	Ubc	protein_coding	1.78913	2.99202	1.67234
chr7:3629984-3642486	ENSMUSG00000008373	Prpf31	protein_coding	10.2261	18.3821	1.79757
chr7:27486909-27490316	ENSMUSG00000008384	Sertad1	protein_coding	1.47795	1.94907	1.31877
chr16:8658586-8672153	ENSMUSG00000008393	Carhsp1	protein_coding	8.08765	5.77198	0.713679
chr9:25108129-25151781	ENSMUSG00000008429	Herpud2	protein_coding	2.66914	3.27008	1.22515
chr7:4424769-4445649	ENSMUSG00000008435	Rdh13	protein_coding	2.44205	1.18201	0.484023
chr8:105860633-105880402	ENSMUSG00000008450	Nutf2	protein_coding	4.47258	3.82334	0.85484
chr1:152766541-152775597	ENSMUSG00000008475	Arpc5	protein_coding	10.3371	7.61527	0.736693
chr4:91250762-91400785	ENSMUSG00000008489	Elavl2	protein_coding	4.02205	3.68659	0.916595
chr4:82290172-82705750	ENSMUSG00000008575	Nfib	protein_coding	1.43776	1.19305	0.829804
chr3:88542028-88548300	ENSMUSG00000008601	Rab25	protein_coding	3.67598	1.6289	0.44312
chr3:88553757-88569725	ENSMUSG00000008604	Ubqln4	protein_coding	16.7763	11.0563	0.659043
chr17:33951998-33956001	ENSMUSG00000008668	Rps18	protein_coding	530.3	577.76	1.0895
chrX:74270811-74273135	ENSMUSG00000008682	Rpl10	protein_coding	520.356	466.034	0.895604
chr7:118104377-118116186	ENSMUSG00000008683	Rps15a	protein_coding	389.485	460.081	1.18126
chr15:89355718-89372826	ENSMUSG00000008690	Ncaph2	protein_coding	10.809	9.625	0.890461
chr3:103739814-103791563	ENSMUSG00000008730	Hipk1	protein_coding	8.24493	7.28905	0.884065
chr7:118972039-118995211	ENSMUSG00000008734	Gprc5b	protein_coding	1.10764	0.995938	0.899154
chr3:100562207-100685503	ENSMUSG00000008763	Man1a2	protein_coding	4.43004	8.50808	1.92054
chr12:85272397-85288438	ENSMUSG00000008822	Acyp1	protein_coding	16.8274	31.5557	1.87525
chr11:102194431-102230166	ENSMUSG00000008855	Hdac5	protein_coding	13.0269	9.51676	0.730544
chr13:17880574-17944239	ENSMUSG00000008859	Rala	protein_coding	5.14381	5.13389	0.998071
chr8:22577074-22593813	ENSMUSG00000008892	Vdac3	protein_coding	14.1605	8.52276	0.601868
chr3:95111021-95123051	ENSMUSG00000008958	Vps72	protein_coding	12.0589	5.84691	0.484863
chr16:84834924-84863779	ENSMUSG00000008976	Gabpa	protein_coding	47.2099	32.3205	0.684613
chr5:115297109-115300999	ENSMUSG00000009013	Dynll1	protein_coding	88.9698	134.284	1.50932
chr2:37350073-37359332	ENSMUSG00000009030	Pdcl	protein_coding	5.54535	9.41344	1.69754
chr15:79360683-79403303	ENSMUSG00000009035	Tmem184b	protein_coding	4.79168	2.88005	0.601052
chr11:4765844-4849536	ENSMUSG00000009073	Nf2	protein_coding	8.8565	2.94866	0.332937
chr11:4704677-4737669	ENSMUSG00000009076	Zmat5	protein_coding	2.34848	3.5474	1.51051
chr11:5069688-5099266	ENSMUSG00000009079	Ewsr1	protein_coding	52.6209	42.2061	0.802079
chr11:4986823-5042791	ENSMUSG00000009090	Ap1b1	protein_coding	5.28749	4.16821	0.788315
chr10:75893397-75895941	ENSMUSG00000009092	Derl3	protein_coding	2.90254	3.83392	1.32088
chr6:120836229-120892842	ENSMUSG00000009112	Bcl2l13	protein_coding	2.60567	1.6521	0.634037
chr2:74520290-74579435	ENSMUSG00000009207	Lnp	protein_coding	4.31104	8.04736	1.86669
chr7:142966821-142969264	ENSMUSG00000009248	Ascl2	protein_coding	3.69947	2.6033	0.703695
chr10:77581719-77598732	ENSMUSG00000009291	Pttg1ip	protein_coding	18.0672	9.08215	0.502687
chr10:77622274-77645993	ENSMUSG00000009293	Ube2g2	protein_coding	3.62134	4.06564	1.12269
chrX:20933394-20950608	ENSMUSG00000009406	Elk1	protein_coding	3.15704	3.25369	1.03062
chr1:135434579-135607295	ENSMUSG00000009418	Nav1	protein_coding	5.69967	5.77871	1.01387
chr13:98839018-98926384	ENSMUSG00000009470	Tnpo1	protein_coding	23.3411	17.6664	0.756879
chr18:68300354-68324852	ENSMUSG00000009535	Rnmt	protein_coding	23.1685	18.3787	0.793262
chr2:118475849-118479711	ENSMUSG00000009549	Srp14	protein_coding	43.4634	30.5804	0.703591
chr2:32705783-32713076	ENSMUSG00000009555	Cdk9	protein_coding	9.92077	11.7631	1.18571
chr2:32757233-32762244	ENSMUSG00000009563	Tor2a	protein_coding	4.26621	2.86405	0.671334
chr2:32682608-32704145	ENSMUSG00000009566	Fpgs	protein_coding	4.61462	2.62288	0.568384
chr16:13256480-13417529	ENSMUSG00000009569	Mkl2	protein_coding	2.77813	2.99467	1.07795
chr15:103191543-103239816	ENSMUSG00000009575	Cbx5	protein_coding	59.7202	34.7698	0.582211
chr15:79891658-79915906	ENSMUSG00000009585	Apobec3	protein_coding	23.7487	9.7672	0.411274
chrX:134460117-134476490	ENSMUSG00000009596	Taf7l	protein_coding	0.57493	4.65716	8.1004
chr2:27262103-27427033	ENSMUSG00000009621	Vav2	protein_coding	1.93919	1.4131	0.728708
chr8:33516737-33585582	ENSMUSG00000009628	Tex15	protein_coding	1.22863	3.44297	2.8023
chr8:33599620-33619794	ENSMUSG00000009630	Ppp2cb	protein_coding	9.0736	5.99907	0.661157
chr4:117674680-117682273	ENSMUSG00000009640	Dmap1	protein_coding	6.20093	6.50477	1.049
chr10:59446983-59616692	ENSMUSG00000009647	Mcu	protein_coding	1.66461	1.53868	0.924349
chrX:100838647-101059667	ENSMUSG00000009670	Tex11	protein_coding	0.940875	1.53459	1.63103
chr7:31032721-31042481	ENSMUSG00000009687	Fxyd5	protein_coding	2.28117	1.95212	0.855754
chrX:7822288-7838280	ENSMUSG00000009731	Kcnd1	protein_coding	1.4548	0.667063	0.458524
chr15:100502798-100552008	ENSMUSG00000009733	Tfcp2	protein_coding	1.16232	3.51035	3.02013
chr13:18121100-18382041	ENSMUSG00000009734	Pou6f2	protein_coding	0.2	2.64487	13.2243
chr9:113930933-113977199	ENSMUSG00000009741	Ubp1	protein_coding	10.21	8.46426	0.82902
chr1:132316125-132333488	ENSMUSG00000009772	Nuak2	protein_coding	1.52234	1.27997	0.840788
chr9:78109191-78172107	ENSMUSG00000009828	Ick	protein_coding	2.19038	1.10726	0.505509
chr4:140961202-140979193	ENSMUSG00000009863	Sdhb	protein_coding	11.9559	5.35168	0.447617
chr2:152754172-152765037	ENSMUSG00000009876	Cox4i2	protein_coding	1.34892	0.857367	0.635595
chr11:59407133-59451186	ENSMUSG00000009894	Snap47	protein_coding	4.65583	4.40077	0.945216
chr1:106720458-106759727	ENSMUSG00000009905	Kdsr	protein_coding	2.29746	2.05577	0.894799
chr1:106764070-106796728	ENSMUSG00000009907	Vps4b	protein_coding	12.9593	12.8443	0.991126
chr9:44407713-44410405	ENSMUSG00000009927	Rps25	protein_coding	375.762	399.998	1.0645
chrX:74281911-74290151	ENSMUSG00000009995	Taz	protein_coding	4.56463	1.89617	0.415405
chr11:61223416-61267464	ENSMUSG00000010025	Aldh3a2	protein_coding	4.81562	9.41652	1.95541
chr9:107567944-107572779	ENSMUSG00000010047	Hyal2	protein_coding	3.14231	2.54023	0.808395
chr9:107587641-107593385	ENSMUSG00000010048	Ifrd2	protein_coding	16.2596	10.7546	0.661434
chr9:107576926-107581710	ENSMUSG00000010051	Hyal1	protein_coding	1.95388	2.52176	1.29065
chr9:107563254-107566112	ENSMUSG00000010054	Tusc2	protein_coding	1.52957	2.11609	1.38345
chr9:107542225-107545706	ENSMUSG00000010057	Nprl2	protein_coding	3.31019	2.68072	0.80984
chr9:107650633-107669530	ENSMUSG00000010064	Slc38a3	protein_coding	1.51696	2.65883	1.75273
chr9:107551554-107562267	ENSMUSG00000010067	Rassf1	protein_coding	2.59049	1.28377	0.495569
chr19:8706881-8723369	ENSMUSG00000010095	Slc3a2	protein_coding	31.7833	13.7075	0.431279
chr19:8757072-8772475	ENSMUSG00000010097	Nxf1	protein_coding	34.586	39.3072	1.13651
chr19:8741412-8756069	ENSMUSG00000010110	Stx5a	protein_coding	7.00423	11.3195	1.6161
chr9:21074167-21091988	ENSMUSG00000010205	Raver1	protein_coding	14.676	11.5911	0.7898
chr11:78261751-78290623	ENSMUSG00000010277	2610507B11Rik	protein_coding	28.474	24.1177	0.847008
chr1:43098709-43115947	ENSMUSG00000010290	AI597479	protein_coding	5.21624	5.91662	1.13427
chr7:47050639-47054776	ENSMUSG00000010307	Tmem86a	protein_coding	1.54067	2.7319	1.77319
chr11:87405064-87555823	ENSMUSG00000010342	Tex14	protein_coding	3.60177	2.1235	0.58957
chr11:101448406-101458698	ENSMUSG00000010358	Ifi35	protein_coding	2.16128	0.729712	0.337629
chr11:101627194-101636100	ENSMUSG00000010362	Rdm1	protein_coding	16.4392	16.7278	1.01756
chr14:55662264-55671906	ENSMUSG00000010376	Nedd8	protein_coding	75.5433	70.979	0.93958
chr11:76726601-76763579	ENSMUSG00000010392	Gosr1	protein_coding	1.58238	2.05117	1.29626
chr14:54426908-54429756	ENSMUSG00000010406	Mrpl52	protein_coding	34.9558	22.5985	0.64649
chr1:36335729-36369181	ENSMUSG00000010453	Kansl3	protein_coding	7.65015	4.67465	0.611053
chr4:109676587-109963960	ENSMUSG00000010517	Faf1	protein_coding	14.949	10.6678	0.713614
chr3:88282756-88296999	ENSMUSG00000010538	Tsacc	protein_coding	1.54941	0.824692	0.532264
chr11:74770829-74828525	ENSMUSG00000010554	Mettl16	protein_coding	11.9596	5.43187	0.454185
chr17:50279393-50293599	ENSMUSG00000010592	Dazl	protein_coding	1.25654	10.923	8.69288
chr9:22156845-22158358	ENSMUSG00000010607	Pigyl	protein_coding	8.17576	9.17921	1.12274
chr12:83631235-83683123	ENSMUSG00000010608	Rbm25	protein_coding	50.0536	104.581	2.08937
chr9:119148022-119157093	ENSMUSG00000010651	Acaa1b	protein_coding	1.48554	1.09011	0.733813
chr9:119071526-119093496	ENSMUSG00000010660	Plcd1	protein_coding	1.19449	1.0012	0.83818
chr19:10182887-10196870	ENSMUSG00000010663	Fads1	protein_coding	10.8472	4.077	0.375856
chr5:29229801-29378390	ENSMUSG00000010721	Lmbr1	protein_coding	1.73928	0.99883	0.574278
chr7:143634805-143649661	ENSMUSG00000010751	Tnfrsf22	protein_coding	3.69597	1.98473	0.536998
chr7:143557229-143600090	ENSMUSG00000010755	Cars	protein_coding	12.6734	8.40406	0.663124
chr7:143501544-143502541	ENSMUSG00000010760	Phlda2	protein_coding	20.7936	12.439	0.598214
chr11:42130938-42182930	ENSMUSG00000010803	Gabra1	protein_coding	0.2	5.18235	25.9117
chr15:79516407-79527739	ENSMUSG00000010830	Kdelr3	protein_coding	1.45331	0.883837	0.608157
chr2:103073674-103092644	ENSMUSG00000010911	Apip	protein_coding	6.03509	12.0058	1.98933
chr2:103021074-103073513	ENSMUSG00000010914	Pdhx	protein_coding	10.4358	11.4945	1.10146
chr8:110618637-110720396	ENSMUSG00000010936	Vac14	protein_coding	9.20522	7.55429	0.820653
chr7:44848990-44855421	ENSMUSG00000011096	Akt1s1	protein_coding	1.84644	1.24184	0.672561
chr9:37649181-37657312	ENSMUSG00000011114	Tbrg1	protein_coding	25.1696	23.3516	0.927772
chr12:17544872-17551502	ENSMUSG00000011179	Odc1	protein_coding	53.922	51.8316	0.961233
chr11:45946842-45955494	ENSMUSG00000011254	Thg1l	protein_coding	4.74053	3.45913	0.729691
chr11:46055991-46147343	ENSMUSG00000011256	Adam19	protein_coding	5.907	2.97795	0.504139
chr4:123262350-123298925	ENSMUSG00000011257	Pabpc4	protein_coding	24.0244	23.8747	0.993769
chr7:19577286-19580656	ENSMUSG00000011267	Zfp296	protein_coding	5.40229	24.2389	4.48678
chr8:70042812-70071953	ENSMUSG00000011306	Sugp1	protein_coding	4.18613	5.90179	1.40984
chr7:45472955-45488805	ENSMUSG00000011382	Dhdh	protein_coding	3.42145	1.5149	0.442764
chr7:44896078-44902631	ENSMUSG00000011658	Fuz	protein_coding	2.05899	0.987298	0.479505
chr19:41911870-41918664	ENSMUSG00000011752	Pgam1	protein_coding	21.9371	18.1367	0.826757
chr5:107744794-107875107	ENSMUSG00000011831	Evi5	protein_coding	14.7997	12.3261	0.832855
chr8:4253101-4256219	ENSMUSG00000011837	Snapc2	protein_coding	2.10653	2.34958	1.11538
chr11:77493561-77507786	ENSMUSG00000011877	Git1	protein_coding	6.0762	4.64807	0.764963
chr5:114669397-114690984	ENSMUSG00000011884	Gltp	protein_coding	8.1046	9.53605	1.17662
chr9:69989465-70008317	ENSMUSG00000011958	Bnip2	protein_coding	11.012	11.6009	1.05348
chr15:98538688-98570923	ENSMUSG00000011960	Ccnt1	protein_coding	19.5554	22.2642	1.13852
chr3:138164077-138193825	ENSMUSG00000012042	4930579F01Rik	protein_coding	0.2	2.1766	10.883
chr12:55836365-55869735	ENSMUSG00000012076	Brms1l	protein_coding	3.64283	3.44455	0.945568
chr16:17651220-17722930	ENSMUSG00000012114	Med15	protein_coding	11.0622	11.6604	1.05407
chr4:133969027-134000918	ENSMUSG00000012117	Dhdds	protein_coding	1.46736	1.59637	1.08792
chr4:134065911-134092504	ENSMUSG00000012123	Aim1l	protein_coding	1.42039	1.96046	1.38023
chr4:134102569-134127593	ENSMUSG00000012126	Ubxn11	protein_coding	1.34083	3.47853	2.5943
chr17:46257850-46283026	ENSMUSG00000012296	Tjap1	protein_coding	3.25453	3.0521	0.9378
chr6:122707488-122714633	ENSMUSG00000012396	Nanog	protein_coding	24.2852	33.4958	1.37927
chr14:18267822-18271391	ENSMUSG00000012405	Rpl15	protein_coding	128.341	142.522	1.11049
chr13:90089122-90143907	ENSMUSG00000012422	Tmem167	protein_coding	3.3836	2.58787	0.76483
chr13:17695412-17699105	ENSMUSG00000012429	Mplkip	protein_coding	3.43669	2.0141	0.586056
chr19:37376402-37421859	ENSMUSG00000012443	Kif11	protein_coding	23.7505	15.982	0.672912
chr6:8255935-8259173	ENSMUSG00000012483	Rpa3	protein_coding	21.9153	26.38	1.20372
chr6:29540826-29609887	ENSMUSG00000012535	Tnpo3	protein_coding	27.1575	21.5493	0.793494
chr12:85824658-86061893	ENSMUSG00000012609	Ttll5	protein_coding	4.5577	6.80632	1.49337
chr7:43296196-43313294	ENSMUSG00000012640	Zfp715	protein_coding	2.20547	1.54195	0.699147
chr7:44252147-44257378	ENSMUSG00000012777	Acpt	protein_coding	1.40078	1.23093	0.878743
chr7:12922289-12926686	ENSMUSG00000012848	Rps5	protein_coding	894.682	1051.87	1.17569
chr8:83900104-83941954	ENSMUSG00000013033	Adgrl1	protein_coding	16.1749	10.8763	0.672419
chr16:22381308-22439719	ENSMUSG00000013089	Etv5	protein_coding	42.1123	22.429	0.5326
chr8:105703654-105707933	ENSMUSG00000013155	Enkd1	protein_coding	1.87036	1.37519	0.735254
chr8:105524464-105566047	ENSMUSG00000013160	Atp6v0d1	protein_coding	24.833	27.1997	1.09531
chr17:56412430-56476483	ENSMUSG00000013236	Ptprs	protein_coding	5.60357	5.14245	0.917708
chr1:131827492-131848865	ENSMUSG00000013275	Slc41a1	protein_coding	3.19794	3.24564	1.01492
chr11:95957162-96005940	ENSMUSG00000013415	Igf2bp1	protein_coding	41.118	41.1123	0.999863
chr2:25199711-25211489	ENSMUSG00000013465	Nelfb	protein_coding	5.07718	5.22935	1.02997
chr5:108629769-108648782	ENSMUSG00000013495	Tmem175	protein_coding	2.56296	2.08018	0.81163
chr2:170346990-170427845	ENSMUSG00000013523	Bcas1	protein_coding	1.942	1.92576	0.991637
chr16:18300824-18348103	ENSMUSG00000013539	Tango2	protein_coding	1.11243	1.32947	1.1951
chr9:71215788-71296243	ENSMUSG00000013584	Aldh1a2	protein_coding	0.584879	2.84986	4.87256
chr1:171234852-171251388	ENSMUSG00000013593	Ndufs2	protein_coding	65.3213	63.954	0.979068
chr5:31048311-31054623	ENSMUSG00000013622	Atraid	protein_coding	4.16106	3.4939	0.839666
chr5:31054779-31078479	ENSMUSG00000013629	Cad	protein_coding	24.2366	26.6099	1.09792
chr11:58330723-58347728	ENSMUSG00000013646	Sh3bp5l	protein_coding	1.32374	1.03435	0.781383
chr19:32672562-32712298	ENSMUSG00000013662	Atad1	protein_coding	18.6825	12.204	0.65323
chr19:32757496-32826160	ENSMUSG00000013663	Pten	protein_coding	8.50787	6.19881	0.728597
chr1:172196727-172206804	ENSMUSG00000013698	Pea15a	protein_coding	2.34992	1.70078	0.723764
chr14:32180161-32201898	ENSMUSG00000013701	Timm23	protein_coding	6.75038	5.56249	0.824026
chr6:106769119-106782474	ENSMUSG00000013736	Trnt1	protein_coding	12.7728	18.1221	1.41881
chr17:35076901-35078804	ENSMUSG00000013766	Ly6g6e	protein_coding	5.99697	3.90205	0.650672
chr17:34898468-34914052	ENSMUSG00000013787	Ehmt2	protein_coding	11.4677	5.69339	0.49647
chr9:22112988-22117148	ENSMUSG00000013822	Elof1	protein_coding	7.07524	6.53008	0.922949
chr10:79894707-79908923	ENSMUSG00000013833	Med16	protein_coding	3.32697	2.20527	0.662849
chr10:79974947-79984330	ENSMUSG00000013858	Tmem259	protein_coding	5.6612	4.04023	0.71367
chr8:26119367-26143871	ENSMUSG00000013878	Rnf170	protein_coding	1.94718	0.87063	0.447124
chr7:30291671-30308367	ENSMUSG00000013921	Clip3	protein_coding	3.25121	1.32364	0.407124
chr1:171329144-171342331	ENSMUSG00000013973	Dedd	protein_coding	4.11214	2.81559	0.684701
chr1:171338007-171345646	ENSMUSG00000013997	Nit1	protein_coding	3.36057	4.07887	1.21374
chr16:97791466-97851850	ENSMUSG00000014039	Prdm15	protein_coding	1.41904	1.00195	0.706076
chr16:32277458-32301434	ENSMUSG00000014074	Rnf168	protein_coding	3.84875	3.23046	0.839355
chr16:32419701-32429099	ENSMUSG00000014075	Tctex1d2	protein_coding	10.5115	7.48295	0.711881
chr2:119547696-119587027	ENSMUSG00000014077	Chp1	protein_coding	8.29097	4.98665	0.601455
chr11:62879454-62916780	ENSMUSG00000014177	Tvp23b	protein_coding	8.63781	3.97552	0.460246
chr11:100582817-100620168	ENSMUSG00000014195	Dnajc7	protein_coding	60.5239	38.2349	0.631733
chr1:160202366-160212875	ENSMUSG00000014226	Cacybp	protein_coding	66.8299	54.1273	0.809927
chr16:3908800-3941147	ENSMUSG00000014232	Cluap1	protein_coding	3.01832	1.69414	0.561286
chr11:62267223-62281375	ENSMUSG00000014243	Zswim7	protein_coding	6.56123	6.71751	1.02382
chr11:62458459-62514417	ENSMUSG00000014245	Pigl	protein_coding	6.86641	8.48251	1.23536
chr18:36742331-36744557	ENSMUSG00000014294	Ndufa2	protein_coding	23.8933	22.1348	0.926404
chr16:4616463-4624988	ENSMUSG00000014301	Pam16	protein_coding	9.71763	9.42002	0.969374
chr16:4594712-4624924	ENSMUSG00000014303	Glis2	protein_coding	2.15347	4.02769	1.87033
chr15:35925885-35938246	ENSMUSG00000014313	Cox6c	protein_coding	166.214	124.254	0.747554
chr11:96047431-96065388	ENSMUSG00000014349	Ube2z	protein_coding	6.22354	6.78607	1.09039
chr2:128818117-128854261	ENSMUSG00000014353	Tmem87b	protein_coding	6.39593	3.75065	0.586412
chr2:128610103-128687391	ENSMUSG00000014355	Anapc1	protein_coding	13.5085	8.4322	0.624214
chr2:128698955-128802894	ENSMUSG00000014361	Mertk	protein_coding	2.44488	2.2984	0.940089
chr7:46888948-46919969	ENSMUSG00000014402	Tsg101	protein_coding	5.50497	5.06467	0.920018
chr7:46760465-46796064	ENSMUSG00000014418	Hps5	protein_coding	3.63842	1.98245	0.544864
chr17:12227620-12318660	ENSMUSG00000014426	Map3k4	protein_coding	3.46662	3.40071	0.980987
chr14:31700014-31830415	ENSMUSG00000014496	Ankrd28	protein_coding	6.18259	4.08489	0.660709
chr10:128377114-128408704	ENSMUSG00000014498	Ankrd52	protein_coding	2.58299	1.63606	0.6334
chr18:34330846-34336599	ENSMUSG00000014504	Srp19	protein_coding	24.7708	24.022	0.969769
chr6:92186711-92214925	ENSMUSG00000014550	Rbsn	protein_coding	2.02097	2.19541	1.08631
chr6:92169524-92184033	ENSMUSG00000014551	Mrps25	protein_coding	12.6471	12.0991	0.956666
chr6:83480216-83506969	ENSMUSG00000014554	Dguok	protein_coding	1.38509	2.09811	1.51479
chr4:150917321-151861876	ENSMUSG00000014592	Camta1	protein_coding	20.3707	13.121	0.644111
chr3:107612531-107631694	ENSMUSG00000014601	Strip1	protein_coding	4.6487	4.93637	1.06188
chr11:70644195-70647479	ENSMUSG00000014606	Slc25a11	protein_coding	6.57888	6.28966	0.956038
chr8:116888684-116921455	ENSMUSG00000014633	Cmc2	protein_coding	5.63621	6.66817	1.18309
chr5:110135841-110171972	ENSMUSG00000014668	Chfr	protein_coding	6.04765	7.24665	1.19826
chr6:83768884-83775813	ENSMUSG00000014748	Tex261	protein_coding	2.57824	2.08796	0.809836
chr17:15396245-15433580	ENSMUSG00000014763	Fam120b	protein_coding	0.787796	1.48796	1.88876
chr17:15499887-15528379	ENSMUSG00000014767	Tbp	protein_coding	23.0363	22.6446	0.982996
chr17:15475720-15498276	ENSMUSG00000014769	Psmb1	protein_coding	42.9721	42.7515	0.994866
chr17:15519207-15527301	ENSMUSG00000014771	Pdcd2	protein_coding	12.5552	13.5285	1.07753
chr17:15367353-15376872	ENSMUSG00000014773	Dll1	protein_coding	6.55368	7.46354	1.13883
chr8:105467492-105471526	ENSMUSG00000014846	Tppp3	protein_coding	1.05937	1.28392	1.21197
chr13:92211871-92355003	ENSMUSG00000014850	Msh3	protein_coding	4.64201	5.70172	1.22829
chr8:105326353-105335219	ENSMUSG00000014856	Tmem208	protein_coding	7.18695	4.47729	0.622974
chr8:105297662-105305369	ENSMUSG00000014859	E2f4	protein_coding	12.8274	8.8644	0.69105
chr2:26920039-26933928	ENSMUSG00000014867	Surf4	protein_coding	7.5314	6.27966	0.833797
chr2:26916366-26920183	ENSMUSG00000014873	Surf2	protein_coding	6.82704	4.32978	0.63421
chr12:44205896-44210068	ENSMUSG00000014905	Dnajb9	protein_coding	3.45466	15.2845	4.42431
chr8:66860216-66890564	ENSMUSG00000014907	Naf1	protein_coding	3.09781	2.14663	0.692951
chr5:32611170-32687057	ENSMUSG00000014932	Yes1	protein_coding	7.81817	5.83432	0.746252
chr5:32458842-32517433	ENSMUSG00000014956	Ppp1cb	protein_coding	49.3709	39.8928	0.808024
chr2:70661575-70712636	ENSMUSG00000014959	Gorasp2	protein_coding	9.50455	9.19115	0.967026
chr1:152370734-152386688	ENSMUSG00000014980	Tsen15	protein_coding	5.05025	2.51717	0.498424
chr15:65787033-65873816	ENSMUSG00000015002	Efr3a	protein_coding	12.8041	9.86461	0.770423
chr8:110974995-110997800	ENSMUSG00000015023	Ddx19a	protein_coding	4.64859	7.06898	1.52067
chr2:25498650-25501719	ENSMUSG00000015083	C8g	protein_coding	2.01222	0.730978	0.363269
chr2:25583017-25608521	ENSMUSG00000015087	Rabl6	protein_coding	12.1834	8.4176	0.69091
chr2:25557846-25562082	ENSMUSG00000015092	Edf1	protein_coding	50.4231	42.7227	0.847282
chr2:25399350-25409494	ENSMUSG00000015094	Npdc1	protein_coding	6.63641	3.21865	0.484999
chr2:25500749-25505471	ENSMUSG00000015095	Fbxw5	protein_coding	3.26147	1.66872	0.511645
chr6:6041217-6217173	ENSMUSG00000015112	Slc25a13	protein_coding	8.15893	3.95559	0.484817
chr17:25261915-25274622	ENSMUSG00000015120	Ube2i	protein_coding	39.2034	30.6206	0.781071
chr17:25240169-25242798	ENSMUSG00000015126	Tsr3	protein_coding	5.72276	7.0441	1.23089
chr12:80167541-80260371	ENSMUSG00000015143	Actn1	protein_coding	8.99408	7.46521	0.830014
chr7:28766734-28788665	ENSMUSG00000015149	Sirt2	protein_coding	5.47933	4.14678	0.756806
chr7:28808540-28822266	ENSMUSG00000015165	Hnrnpl	protein_coding	63.1489	37.2014	0.589106
chr19:46075862-46085528	ENSMUSG00000015176	Nolc1	protein_coding	21.3927	21.6718	1.01305
chr10:7119062-7212237	ENSMUSG00000015202	Cnksr3	protein_coding	0.833102	1.68133	2.01816
chrX:71364759-71419196	ENSMUSG00000015214	Mtmr1	protein_coding	1.42867	1.19717	0.837964
chrX:71555917-71560676	ENSMUSG00000015217	Hmgb3	protein_coding	1.8351	4.54563	2.47704
chr4:53011879-53022060	ENSMUSG00000015247	Nipsnap3b	protein_coding	4.32991	3.68101	0.850136
chrX:74351275-74353618	ENSMUSG00000015289	Lage3	protein_coding	30.2049	25.7387	0.852138
chrX:74365717-74373218	ENSMUSG00000015290	Ubl4	protein_coding	2.57768	1.26313	0.490025
chrX:74304997-74311862	ENSMUSG00000015291	Gdi1	protein_coding	16.3854	11.353	0.692876
chr10:8722218-8886070	ENSMUSG00000015305	Sash1	protein_coding	3.23687	4.25165	1.31351
chr10:80930090-80932204	ENSMUSG00000015312	Gadd45b	protein_coding	7.87988	8.16833	1.03661
chr2:30090943-30093648	ENSMUSG00000015335	Zdhhc12	protein_coding	6.31862	5.31539	0.841226
chr2:30171492-30174069	ENSMUSG00000015337	Endog	protein_coding	3.01938	3.48003	1.15257
chr8:23241352-23257074	ENSMUSG00000015341	Golga7	protein_coding	25.9423	14.2377	0.548821
chr9:95637600-95698096	ENSMUSG00000015354	Pcolce2	protein_coding	2.09452	1.88657	0.900717
chr9:65294259-65330658	ENSMUSG00000015357	Clpx	protein_coding	5.90874	3.50435	0.593079
chr15:89075123-89087077	ENSMUSG00000015363	Trabd	protein_coding	1.75199	1.12539	0.642345
chr15:88982908-89055152	ENSMUSG00000015365	Mov10l1	protein_coding	1.48443	3.43556	2.3144
chr17:34647145-34655074	ENSMUSG00000015461	Atf6b	protein_coding	2.13711	1.66958	0.781233
chr17:34616661-34628510	ENSMUSG00000015474	Ppt2	protein_coding	2.05016	1.34454	0.655824
chr17:34601090-34603690	ENSMUSG00000015478	Rnf5	protein_coding	28.2873	9.79307	0.346201
chr2:27009925-27021089	ENSMUSG00000015488	Cacfd1	protein_coding	1.88167	1.97083	1.04738
chr3:95434387-95497240	ENSMUSG00000015522	Arnt	protein_coding	24.5772	32.8616	1.33708
chr13:114818235-114832275	ENSMUSG00000015536	Mocs2	protein_coding	9.63699	10.1684	1.05514
chr11:115182831-115187859	ENSMUSG00000015542	Nat9	protein_coding	2.9777	2.17948	0.731932
chr8:68880490-68907448	ENSMUSG00000015568	Lpl	protein_coding	1.99181	2.48449	1.24735
chr17:26676395-26699644	ENSMUSG00000015575	Atp6v0e	protein_coding	23.6926	21.8954	0.924147
chr17:46383730-46420920	ENSMUSG00000015597	Zfp318	protein_coding	4.35004	4.63223	1.06487
chr17:46546838-46556162	ENSMUSG00000015605	Srf	protein_coding	2.61411	2.60776	0.997569
chr2:180176372-180225859	ENSMUSG00000015647	Lama5	protein_coding	15.7201	8.75481	0.556918
chr5:5736316-5749326	ENSMUSG00000015652	Steap1	protein_coding	2.04973	2.40387	1.17278
chr5:5664828-5694578	ENSMUSG00000015653	Steap2	protein_coding	3.53737	2.73484	0.773131
chr9:40800983-40805200	ENSMUSG00000015656	Hspa8	protein_coding	233.304	294.619	1.26281
chr17:6042195-6079741	ENSMUSG00000015659	Serac1	protein_coding	2.40507	1.37285	0.570816
chrX:100622882-100626568	ENSMUSG00000015668	Pdzd11	protein_coding	12.3521	14.3687	1.16326
chr13:14613241-14625671	ENSMUSG00000015671	Psma2	protein_coding	87.0624	74.6369	0.85728
chr13:14610300-14613037	ENSMUSG00000015672	Mrpl32	protein_coding	14.72	27.2373	1.85037
chr3:95323524-95357202	ENSMUSG00000015697	Setdb1	protein_coding	9.29556	12.7452	1.37111
chr3:95253673-95282076	ENSMUSG00000015711	Prune	protein_coding	8.06889	3.42897	0.424962
chr3:95314790-95323599	ENSMUSG00000015714	Cers2	protein_coding	10.472	4.96366	0.473994
chr6:17636233-17666972	ENSMUSG00000015733	Capza2	protein_coding	16.6274	13.111	0.788518
chr3:95999831-96058466	ENSMUSG00000015747	Vps45	protein_coding	1.65511	3.97723	2.403
chr3:95830123-95855885	ENSMUSG00000015748	Prpf3	protein_coding	15.546	13.7898	0.887032
chr3:95929245-95947390	ENSMUSG00000015749	Anp32e	protein_coding	100.969	77.7905	0.770441
chr3:95893968-95898288	ENSMUSG00000015750	Aph1a	protein_coding	1.37593	0.824576	0.599286
chr10:7905652-7956230	ENSMUSG00000015755	Tab2	protein_coding	17.459	17.3683	0.994805
chr10:7792890-7823135	ENSMUSG00000015757	Ppil4	protein_coding	8.41352	8.90156	1.05801
chr14:46775581-46788411	ENSMUSG00000015759	Cnih1	protein_coding	8.93468	7.48427	0.837665
chr6:137477244-137654876	ENSMUSG00000015766	Eps8	protein_coding	3.52862	1.42693	0.404389
chr2:26905261-26910677	ENSMUSG00000015776	Med22	protein_coding	1.34492	1.73001	1.28634
chr2:26913380-26916530	ENSMUSG00000015790	Surf1	protein_coding	7.63869	6.57829	0.86118
chr5:45520228-45529276	ENSMUSG00000015804	Med28	protein_coding	16.3985	15.572	0.949602
chr5:45434020-45450236	ENSMUSG00000015806	Qdpr	protein_coding	17.6776	17.4098	0.984854
chr11:50199365-50210827	ENSMUSG00000015837	Sqstm1	protein_coding	20.0435	25.7957	1.28699
chr2:75675512-75704641	ENSMUSG00000015839	Nfe2l2	protein_coding	20.855	21.4663	1.02931
chr2:27676439-27762957	ENSMUSG00000015846	Rxra	protein_coding	1.84097	28.9289	15.7139
chr11:116470844-116494202	ENSMUSG00000015869	Prpsap1	protein_coding	21.3128	18.2174	0.854765
chr5:45669918-45700546	ENSMUSG00000015880	Ncapg	protein_coding	22.8951	23.4164	1.02277
chr5:45697180-45857615	ENSMUSG00000015882	Lcorl	protein_coding	4.13836	5.23522	1.26505
chr10:93453395-93484896	ENSMUSG00000015889	Lta4h	protein_coding	5.12683	4.65862	0.908674
chr2:143915319-143943324	ENSMUSG00000015932	Dstn	protein_coding	67.296	43.3051	0.643502
chr13:56073618-56136361	ENSMUSG00000015937	H2afy	protein_coding	6.16434	4.98147	0.808111
chr3:96196587-96219709	ENSMUSG00000015943	Bola1	protein_coding	5.76478	5.04345	0.874873
chr1:177762961-177796511	ENSMUSG00000015961	Adss	protein_coding	38.2394	30.6926	0.802642
chr14:29978336-29993221	ENSMUSG00000015971	Actr8	protein_coding	6.29713	3.15419	0.500893
chr7:139212987-139242979	ENSMUSG00000015980	Lrrc27	protein_coding	2.17464	0.714535	0.328575
chr8:25998728-26015601	ENSMUSG00000015994	Fnta	protein_coding	18.8407	16.6691	0.884741
chr13:112867779-112927380	ENSMUSG00000016018	Skiv2l2	protein_coding	19.8945	14.7582	0.741823
chr5:151037509-151233836	ENSMUSG00000016128	Stard13	protein_coding	0.45423	2.09042	4.60212
chr1:193091103-193130272	ENSMUSG00000016181	Diexf	protein_coding	9.14069	6.2263	0.681163
chrX:36328352-36362341	ENSMUSG00000016239	Lonrf3	protein_coding	0.2	9.20303	46.0151
chr2:174461071-174464105	ENSMUSG00000016252	Atp5e	protein_coding	106.301	78.1917	0.735569
chr2:174415803-174427502	ENSMUSG00000016253	Nelfcd	protein_coding	7.9923	8.27819	1.03577
chr2:174427492-174439039	ENSMUSG00000016256	Ctsz	protein_coding	4.21322	5.69118	1.35079
chr2:174465066-174473081	ENSMUSG00000016257	Slmo2	protein_coding	19.9379	14.0527	0.704828
chr1:192844487-192855756	ENSMUSG00000016262	Sertad4	protein_coding	1.22898	1.08866	0.885822
chrX:36873899-36884222	ENSMUSG00000016308	Ube2a	protein_coding	29.6135	27.1818	0.917889
chrX:36795650-36798807	ENSMUSG00000016319	Slc25a5	protein_coding	166.411	120.099	0.721698
chr2:181187246-181188771	ENSMUSG00000016344	Ppdpf	protein_coding	10.3735	10.3953	1.0021
chrX:75785653-75875182	ENSMUSG00000016382	Pls3	protein_coding	3.97171	5.75586	1.44922
chrX:37126794-37150746	ENSMUSG00000016409	Nkap	protein_coding	3.31779	2.11824	0.638448
chrX:37187587-37191163	ENSMUSG00000016427	Ndufa1	protein_coding	48.8367	51.9876	1.06452
chr13:29906574-29985668	ENSMUSG00000016477	E2f3	protein_coding	3.02909	3.28207	1.08352
chr1:195097381-195131586	ENSMUSG00000016481	Cr1l	protein_coding	3.75265	4.12033	1.09798
chr6:146888486-147032025	ENSMUSG00000016487	Ppfibp1	protein_coding	6.92551	3.80666	0.549659
chr19:29348598-29367390	ENSMUSG00000016495	Plgrkt	protein_coding	5.19182	5.80879	1.11883
chr5:146948656-146955614	ENSMUSG00000016503	Gtf3a	protein_coding	12.2681	9.76485	0.795955
chr5:146951572-146963800	ENSMUSG00000016510	Mtif3	protein_coding	1.15099	1.15287	1.00163
chr5:147016654-147076586	ENSMUSG00000016520	Lnx2	protein_coding	2.70937	1.24127	0.458139
chr1:131127454-131138340	ENSMUSG00000016526	Dyrk3	protein_coding	2.62778	6.4794	2.46573
chr1:131053699-131097826	ENSMUSG00000016528	Mapkapk2	protein_coding	1.61647	2.90594	1.7977
chrX:38401356-38456454	ENSMUSG00000016534	Lamp2	protein_coding	11.3361	15.1141	1.33326
chr15:85336380-85463836	ENSMUSG00000016541	Atxn10	protein_coding	37.7684	25.2889	0.669577
chr15:77958997-77970824	ENSMUSG00000016554	Eif3d	protein_coding	45.4103	41.1389	0.905938
chr11:116021911-116027962	ENSMUSG00000016559	H3f3b	protein_coding	37.1844	55.6435	1.49642
chr15:84923427-84942955	ENSMUSG00000016619	Nup50	protein_coding	8.92767	8.2418	0.923176
chr15:78159464-78174108	ENSMUSG00000016637	Ift27	protein_coding	1.42851	0.973225	0.681287
chr15:83375606-83464606	ENSMUSG00000016664	Pacsin2	protein_coding	10.1679	11.1271	1.09433
chr15:83575118-83595157	ENSMUSG00000016757	Ttll12	protein_coding	5.17729	6.58885	1.27264
chr14:52279145-52296391	ENSMUSG00000016831	Tox4	protein_coding	13.8375	14.1093	1.01965
chr5:100798626-100804471	ENSMUSG00000016833	Mrps18c	protein_coding	22.7616	18.1612	0.797888
chr1:12692276-12861192	ENSMUSG00000016918	Sulf1	protein_coding	12.0115	5.24316	0.43651
chr2:162931527-162937121	ENSMUSG00000016921	Srsf6	protein_coding	27.1261	23.246	0.856959
chr2:160731299-160775760	ENSMUSG00000016933	Plcg1	protein_coding	7.25294	5.13605	0.708135
chr11:115420127-115431274	ENSMUSG00000016940	Kctd2	protein_coding	4.82864	3.96075	0.820262
chr17:24047733-24073485	ENSMUSG00000016946	Kctd5	protein_coding	2.95328	3.90824	1.32336
chr11:17938755-17953875	ENSMUSG00000016984	Etaa1	protein_coding	4.2915	4.21908	0.983122
chr2:164424246-164443887	ENSMUSG00000017009	Sdc4	protein_coding	24.3462	20.3231	0.834752
chr11:101552148-101581951	ENSMUSG00000017119	Nbr1	protein_coding	18.0198	18.4225	1.02235
chr2:51130437-51149111	ENSMUSG00000017144	Rnd3	protein_coding	4.64588	14.0261	3.01903
chr11:101488763-101551955	ENSMUSG00000017146	Brca1	protein_coding	17.4659	12.0125	0.687769
chr11:100422320-100441808	ENSMUSG00000017176	Nt5c3b	protein_coding	3.21681	2.54742	0.791908
chr11:101277967-101279114	ENSMUSG00000017188	Coa3	protein_coding	4.85583	6.3331	1.30423
chr11:98704590-98729435	ENSMUSG00000017210	Med24	protein_coding	11.6425	7.11013	0.610705
chr11:98682553-98695979	ENSMUSG00000017221	Psmd3	protein_coding	10.603	9.16448	0.864329
chr4:148558428-148582401	ENSMUSG00000017264	Exosc10	protein_coding	11.8269	8.78816	0.743069
chr11:76120986-76243725	ENSMUSG00000017286	Glod4	protein_coding	14.8623	8.99	0.604884
chr11:76046225-76179647	ENSMUSG00000017288	Vps53	protein_coding	7.51694	8.43137	1.12165
chr11:77529161-77607815	ENSMUSG00000017291	Taok1	protein_coding	6.52142	4.34047	0.665571
chr2:164745982-164768607	ENSMUSG00000017299	Dnttip1	protein_coding	3.20777	3.02208	0.942113
chr2:164792767-164804882	ENSMUSG00000017307	Acot8	protein_coding	3.35428	3.93105	1.17195
chr11:78567167-78697373	ENSMUSG00000017376	Nlk	protein_coding	11.0175	10.6843	0.969757
chr11:78158498-78165589	ENSMUSG00000017386	Traf4	protein_coding	6.19168	4.9745	0.803418
chr11:78322967-78327781	ENSMUSG00000017390	Aldoc	protein_coding	8.8023	9.50138	1.07942
chr11:98036622-98053462	ENSMUSG00000017400	Stac2	protein_coding	3.05694	1.94889	0.637531
chr11:98026709-98030492	ENSMUSG00000017404	Rpl19	protein_coding	168.433	183.524	1.0896
chr11:78166105-78176675	ENSMUSG00000017405	Nek8	protein_coding	4.06128	1.41188	0.347646
chr2:15049394-15082456	ENSMUSG00000017418	Arl5b	protein_coding	6.01863	3.90846	0.649393
chr11:80383278-80405733	ENSMUSG00000017421	Zfp207	protein_coding	126.657	147.529	1.1648
chr11:80428614-80473248	ENSMUSG00000017428	Psmd11	protein_coding	28.1446	21.2858	0.756301
chr11:77880614-77894096	ENSMUSG00000017453	Pipox	protein_coding	11.1633	5.47602	0.49054
chr14:16365178-16430787	ENSMUSG00000017485	Top2b	protein_coding	9.91148	6.9279	0.698977
chr11:99041243-99054392	ENSMUSG00000017493	Igfbp4	protein_coding	3.22538	0.826605	0.256282
chr11:98907800-98923940	ENSMUSG00000017499	Cdc6	protein_coding	10.9594	6.03452	0.550625
chr11:79993105-80034123	ENSMUSG00000017548	Suz12	protein_coding	36.6884	26.8861	0.732823
chr11:80089399-80135794	ENSMUSG00000017550	Atad5	protein_coding	12.7474	5.68696	0.446129
chr11:80046492-80080991	ENSMUSG00000017561	Crlf3	protein_coding	8.16251	6.02936	0.738664
chr11:78522849-78536332	ENSMUSG00000017615	Tnfaip1	protein_coding	3.93444	3.26948	0.83099
chr11:76416733-76622314	ENSMUSG00000017631	Abr	protein_coding	10.8071	5.71601	0.528912
chr11:79591211-79698023	ENSMUSG00000017639	Rab11fip4	protein_coding	2.21056	1.05651	0.47794
chr2:165276553-165287869	ENSMUSG00000017664	Slc35c2	protein_coding	3.05125	2.10679	0.690466
chr2:165288030-165326479	ENSMUSG00000017670	Elmo2	protein_coding	3.83484	5.87182	1.53118
chr11:79239371-79254671	ENSMUSG00000017677	Wsb1	protein_coding	10.3971	9.46337	0.910192
chr11:80209018-80267907	ENSMUSG00000017686	Rhot1	protein_coding	14.2933	9.01748	0.630891
chr2:163726583-163750239	ENSMUSG00000017697	Ada	protein_coding	3.15027	4.82378	1.53123
chr2:163623271-163645131	ENSMUSG00000017707	Serinc3	protein_coding	15.1795	21.5165	1.41747
chr11:117986291-118024011	ENSMUSG00000017715	Pgs1	protein_coding	5.15683	3.62763	0.703462
chr11:117849250-117855743	ENSMUSG00000017716	Birc5	protein_coding	42.1842	49.481	1.17298
chr2:164497519-164508301	ENSMUSG00000017721	Pigt	protein_coding	11.465	8.56505	0.747057
chr2:164562412-164568510	ENSMUSG00000017723	Wfdc2	protein_coding	4.41745	2.94991	0.667788
chr11:101769741-101785371	ENSMUSG00000017724	Etv4	protein_coding	3.81583	2.02752	0.531342
chr11:100766031-100770957	ENSMUSG00000017747	Ghdc	protein_coding	1.30776	1.50908	1.15394
chr2:164839517-164857711	ENSMUSG00000017754	Pltp	protein_coding	12.576	8.27759	0.658205
chr13:73763696-73816743	ENSMUSG00000017756	Slc12a7	protein_coding	5.94764	4.10892	0.690849
chr2:164832872-164841032	ENSMUSG00000017760	Ctsa	protein_coding	17.9678	9.0632	0.504415
chr2:164822685-164826871	ENSMUSG00000017764	Zswim1	protein_coding	10.5946	6.83759	0.645381
chr8:105943589-105966115	ENSMUSG00000017765	Slc12a4	protein_coding	2.77105	1.21201	0.437381
chr2:164826388-164828537	ENSMUSG00000017767	Spata25	protein_coding	4.26058	3.08773	0.724721
chr11:75650503-75673910	ENSMUSG00000017774	Myo1c	protein_coding	3.50014	1.6347	0.46704
chr11:75679258-75706908	ENSMUSG00000017776	Crk	protein_coding	10.2508	7.50527	0.732161
chr13:86044815-86046904	ENSMUSG00000017778	Cox7c	protein_coding	260.613	239.519	0.91906
chr11:75588096-75628804	ENSMUSG00000017781	Pitpna	protein_coding	15.4992	11.2343	0.724832
chr11:101087276-101092207	ENSMUSG00000017801	Mlx	protein_coding	4.41759	2.63548	0.596587
chr11:101096321-101119893	ENSMUSG00000017802	Fam134c	protein_coding	1.42955	1.96761	1.37639
chr17:53479233-53507671	ENSMUSG00000017831	Rab5a	protein_coding	4.15686	6.45577	1.55304
chr11:100619243-100627607	ENSMUSG00000017837	Nkiras2	protein_coding	1.76238	1.77093	1.00485
chr12:110485738-110583061	ENSMUSG00000017843	Ppp2r5c	protein_coding	13.7409	5.8335	0.424537
chr2:163017353-163046141	ENSMUSG00000017858	Ift52	protein_coding	10.5047	9.93494	0.945758
chr2:163054686-163084688	ENSMUSG00000017861	Mybl2	protein_coding	30.0425	22.1587	0.73758
chr2:167298443-167349183	ENSMUSG00000017929	B4galt5	protein_coding	4.01595	3.704	0.922321
chr2:167191804-167240604	ENSMUSG00000017969	Ptgis	protein_coding	1.86186	1.16321	0.624756
chr2:167015192-167034947	ENSMUSG00000017999	Ddx27	protein_coding	14.1656	14.0193	0.989669
chr5:143622446-143710250	ENSMUSG00000018001	Cyth3	protein_coding	2.4841	4.89261	1.96957
chr15:83113432-83122801	ENSMUSG00000018040	Rrp7a	protein_coding	9.50215	10.7036	1.12644
chr15:83153493-83172592	ENSMUSG00000018042	Cyb5r3	protein_coding	17.5346	14.8735	0.848232
chr11:86210680-86257575	ENSMUSG00000018068	Ints2	protein_coding	9.99872	8.16127	0.816231
chr5:118560678-118765438	ENSMUSG00000018076	Med13l	protein_coding	5.09149	4.6786	0.918906
chr13:23684198-23692488	ENSMUSG00000018102	Hist1h2bc	protein_coding	11.693	13.4019	1.14614
chr5:139791512-139802653	ENSMUSG00000018143	Mafk	protein_coding	1.76234	1.97948	1.12321
chr11:98152153-98193293	ENSMUSG00000018160	Med1	protein_coding	13.7987	15.4799	1.12184
chr10:128567522-128589652	ENSMUSG00000018166	Erbb3	protein_coding	3.09722	2.68176	0.86586
chr11:98358367-98381112	ENSMUSG00000018167	Stard3	protein_coding	1.35527	1.49816	1.10543
chr15:78755881-78773475	ENSMUSG00000018169	Mfng	protein_coding	1.83222	0.849306	0.463538
chr11:86583864-86683836	ENSMUSG00000018171	Vmp1	protein_coding	13.7419	11.364	0.826957
chr1:143777271-143807466	ENSMUSG00000018189	Uchl5	protein_coding	46.1649	57.1125	1.23714
chr1:143716337-143749676	ENSMUSG00000018196	Glrx2	protein_coding	13.1791	107.567	8.16198
chr1:143750789-143777068	ENSMUSG00000018199	Trove2	protein_coding	2.63013	2.62271	0.997181
chr2:164070321-164155524	ENSMUSG00000018209	Stk4	protein_coding	7.48655	6.36045	0.849583
chr11:53324678-53333301	ENSMUSG00000018239	Zcchc10	protein_coding	15.0791	13.116	0.869819
chr11:70525366-70527858	ENSMUSG00000018286	Psmb6	protein_coding	78.4093	72.3213	0.922357
chr11:70663770-70669416	ENSMUSG00000018287	Spag7	protein_coding	11.1243	9.2714	0.833433
chr11:70651849-70654644	ENSMUSG00000018293	Pfn1	protein_coding	193.228	171.275	0.886386
chr2:164053539-164071169	ENSMUSG00000018322	Tomm34	protein_coding	7.59755	7.24298	0.953331
chr2:163994959-164018588	ENSMUSG00000018326	Ywhab	protein_coding	31.0252	19.2486	0.620416
chr11:54902452-54910377	ENSMUSG00000018339	Gpx3	protein_coding	6.29009	9.32522	1.48253
chr11:54979107-55033445	ENSMUSG00000018340	Anxa6	protein_coding	10.5796	6.9092	0.653068
chr11:106988628-106999541	ENSMUSG00000018362	Kpna2	protein_coding	38.8279	62.8739	1.6193
chr11:106820065-106920715	ENSMUSG00000018363	Smurf2	protein_coding	8.52794	7.25987	0.851304
chr11:106789251-106819930	ENSMUSG00000018372	Cep95	protein_coding	5.02792	3.57103	0.710238
chr11:88068278-88084729	ENSMUSG00000018377	Vezf1	protein_coding	5.42398	2.98407	0.550163
chr11:88047372-88053755	ENSMUSG00000018379	Srsf1	protein_coding	142.218	79.2547	0.557278
chr11:95830073-95842476	ENSMUSG00000018381	Abi3	protein_coding	1.39614	1.18811	0.850998
chr11:53567378-53601967	ENSMUSG00000018395	Kif3a	protein_coding	4.31973	4.77994	1.10654
chr11:53519256-53549565	ENSMUSG00000018398	2018-09-08	protein_coding	1.34387	0.821052	0.610961
chr11:87592161-87616302	ENSMUSG00000018401	Mtmr4	protein_coding	2.12886	1.50094	0.705046
chr11:84813060-84819515	ENSMUSG00000018405	Mrm1	protein_coding	2.35645	2.32732	0.987638
chr11:104333228-104468861	ENSMUSG00000018412	Kansl1	protein_coding	9.33	7.47397	0.801069
chr11:60417144-60450927	ENSMUSG00000018415	Gid4	protein_coding	7.24225	2.38494	0.329309
chr1:51749764-51916071	ENSMUSG00000018417	Myo1b	protein_coding	12.6779	11.0929	0.874979
chr11:86768845-86807746	ENSMUSG00000018425	Dhx40	protein_coding	7.40879	7.26568	0.980684
chr11:86936424-86993707	ENSMUSG00000018427	Ypel2	protein_coding	2.109	3.27189	1.5514
chr11:88830791-88864586	ENSMUSG00000018428	Akap1	protein_coding	8.31507	8.10024	0.974164
chr11:107166662-107189381	ENSMUSG00000018433	Nol11	protein_coding	13.0572	10.6485	0.815524
chr11:71007163-71019841	ENSMUSG00000018442	Derl2	protein_coding	5.58339	16.8868	3.02447
chr11:70977835-70983026	ENSMUSG00000018446	C1qbp	protein_coding	69.377	50.6792	0.73049
chr11:70970212-70977833	ENSMUSG00000018449	Rpain	protein_coding	9.30902	5.86802	0.630359
chr11:69398507-69413675	ENSMUSG00000018476	Kdm6b	protein_coding	3.90216	1.90473	0.488121
chr11:85187261-85235130	ENSMUSG00000018481	Appbp2	protein_coding	7.61153	4.51253	0.592854
chr11:62316425-62458541	ENSMUSG00000018501	Ncor1	protein_coding	63.044	50.0625	0.794088
chr11:62524945-62539261	ENSMUSG00000018509	Cenpv	protein_coding	11.2058	7.88652	0.703792
chr11:97688822-97700497	ENSMUSG00000018537	Pcgf2	protein_coding	18.7396	12.554	0.669916
chr11:97745480-97766556	ENSMUSG00000018541	Cwc25	protein_coding	1.83618	5.51121	3.00145
chr11:97715156-97744704	ENSMUSG00000018547	Pip4k2b	protein_coding	7.42112	3.06971	0.413646
chr11:87127076-87220683	ENSMUSG00000018548	Trim37	protein_coding	7.70828	6.04591	0.78434
chr11:69935795-69941605	ENSMUSG00000018554	Ybx2	protein_coding	5.4877	2.69243	0.490629
chr11:69981155-69990601	ENSMUSG00000018559	Ctdnep1	protein_coding	6.23931	5.29978	0.849418
chr11:69968221-69982517	ENSMUSG00000018565	Elp5	protein_coding	9.78066	11.501	1.1759
chr11:69991142-69994951	ENSMUSG00000018567	Gabarap	protein_coding	9.12547	9.01872	0.988303
chr11:69964778-69967885	ENSMUSG00000018569	Cldn7	protein_coding	4.25249	1.22156	0.287258
chr11:69897351-69900987	ENSMUSG00000018570	2810408A11Rik	protein_coding	1.46124	1.30461	0.892804
chr11:69995776-70000009	ENSMUSG00000018572	Phf23	protein_coding	5.60525	6.83794	1.21992
chr11:70010182-70015411	ENSMUSG00000018574	Acadvl	protein_coding	12.6212	15.5499	1.23204
chr11:55469684-55504838	ENSMUSG00000018583	G3bp1	protein_coding	14.682	14.1973	0.966987
chr11:55446640-55461239	ENSMUSG00000018585	Atox1	protein_coding	88.4809	56.2667	0.635919
chr11:55394499-55420080	ENSMUSG00000018593	Sparc	protein_coding	67.7636	62.1955	0.917832
chr5:119670668-119684724	ENSMUSG00000018604	Tbx3	protein_coding	4.29194	7.58707	1.76775
chr11:84078919-84129600	ENSMUSG00000018651	Tada2a	protein_coding	8.06069	5.72538	0.710284
chr11:96937824-96943986	ENSMUSG00000018659	Pnpo	protein_coding	2.40977	2.32886	0.966422
chr11:113649168-113667054	ENSMUSG00000018661	Cog1	protein_coding	2.98507	2.34901	0.786918
chr11:96789126-96808640	ENSMUSG00000018666	Cbx1	protein_coding	46.9269	29.8406	0.635896
chr11:96907425-96916496	ENSMUSG00000018669	Cdk5rap3	protein_coding	9.08255	7.39377	0.814063
chr11:96849869-96861203	ENSMUSG00000018672	Copz2	protein_coding	15.5872	4.97578	0.319223
chr11:102402984-102407946	ENSMUSG00000018677	Slc25a39	protein_coding	17.6711	10.3218	0.584105
chr11:96953339-96982959	ENSMUSG00000018678	Sp2	protein_coding	5.38619	4.76529	0.884725
chr11:84422854-84513522	ENSMUSG00000018697	Aatf	protein_coding	14.0143	15.7275	1.12225
chr12:110601451-110666945	ENSMUSG00000018707	Dync1h1	protein_coding	9.66127	11.5196	1.19235
chr11:83294641-83302586	ENSMUSG00000018733	Pex12	protein_coding	1.61327	2.21737	1.37445
chr11:68821433-68871858	ENSMUSG00000018736	Ndel1	protein_coding	2.91501	3.31976	1.13885
chr11:68968130-68974365	ENSMUSG00000018740	Slc25a35	protein_coding	1.96267	1.49695	0.762713
chr11:69656696-69662642	ENSMUSG00000018761	Mpdu1	protein_coding	16.853	7.79788	0.462698
chr11:69632989-69653297	ENSMUSG00000018765	Fxr2	protein_coding	6.48081	4.58993	0.708235
chr2:73908446-73911326	ENSMUSG00000018770	Atp5g3	protein_coding	90.9269	90.937	1.00011
chr11:69664212-69666153	ENSMUSG00000018774	Cd68	protein_coding	27.277	17.1209	0.627668
chr8:46471040-46536051	ENSMUSG00000018796	Acsl1	protein_coding	6.55694	10.4929	1.60027
chr11:75348432-75405705	ENSMUSG00000018809	Smyd4	protein_coding	2.11252	1.43184	0.677788
chr19:42163950-42194590	ENSMUSG00000018820	Zfyve27	protein_coding	2.76398	2.93221	1.06087
chr19:42123272-42129059	ENSMUSG00000018821	Avpi1	protein_coding	12.697	49.1196	3.8686
chr11:82876433-82890614	ENSMUSG00000018841	Rad51d	protein_coding	1.45328	0.929343	0.639481
chr11:35769483-35791285	ENSMUSG00000018846	Pank3	protein_coding	5.77047	5.65968	0.980801
chr11:35808380-35834506	ENSMUSG00000018848	Rars	protein_coding	40.9601	29.8274	0.728204
chr11:35838399-35980527	ENSMUSG00000018849	Wwc1	protein_coding	5.45981	3.57315	0.654445
chr11:115403751-115412674	ENSMUSG00000018858	Ict1	protein_coding	8.30908	5.95355	0.71651
chr11:115268023-115277050	ENSMUSG00000018861	Fdxr	protein_coding	2.23034	1.44748	0.648993
chr15:84076096-84105754	ENSMUSG00000018865	Sult4a1	protein_coding	4.79315	2.66963	0.556968
chr11:97315715-97329920	ENSMUSG00000018882	Mrpl45	protein_coding	10.7482	8.20176	0.763082
chr11:53770013-53778374	ENSMUSG00000018899	Irf1	protein_coding	3.01934	1.94523	0.644257
chr11:54100094-54131665	ENSMUSG00000018906	P4ha2	protein_coding	2.75711	44.9381	16.299
chr11:70505243-70511178	ENSMUSG00000018919	Tm4sf5	protein_coding	3.62999	5.13091	1.41348
chr11:70392882-70410031	ENSMUSG00000018921	Pelp1	protein_coding	6.61019	7.81615	1.18244
chr11:70451918-70453727	ENSMUSG00000018923	Med11	protein_coding	2.83277	2.20815	0.7795
chr11:60902245-60914750	ENSMUSG00000018931	Natd1	protein_coding	4.65704	5.76042	1.23693
chr11:60932032-60952811	ENSMUSG00000018932	Map2k3	protein_coding	6.90512	6.8243	0.988296
chr5:33018815-33027966	ENSMUSG00000018965	Ywhah	protein_coding	30.5408	19.3387	0.63321
chr5:113742445-113772510	ENSMUSG00000018974	Sart3	protein_coding	9.37118	7.43843	0.793755
chr4:136172393-136196057	ENSMUSG00000018983	E2f2	protein_coding	1.45395	0.796895	0.548091
chr7:96951504-97064761	ENSMUSG00000018995	Nars2	protein_coding	2.89198	2.77597	0.959887
chr6:34153379-34177111	ENSMUSG00000018999	Slc35b4	protein_coding	5.85731	3.47423	0.593143
chr9:108569885-108572774	ENSMUSG00000019039	Dalrd3	protein_coding	18.1341	11.0314	0.608323
chr5:136953274-136966234	ENSMUSG00000019054	Fis1	protein_coding	10.6515	6.14773	0.577173
chr4:147909752-147936767	ENSMUSG00000019055	Plod1	protein_coding	4.13186	5.21974	1.26329
chr15:76701541-76704239	ENSMUSG00000019080	Mfsd3	protein_coding	1.47827	1.14252	0.772876
chrX:74297096-74304721	ENSMUSG00000019087	Atp6ap1	protein_coding	14.8	9.86955	0.666861
chr13:24801656-24814013	ENSMUSG00000019132	BC005537	protein_coding	7.26309	8.95819	1.23338
chr8:70594480-70597288	ENSMUSG00000019139	Isyna1	protein_coding	26.3962	16.3697	0.620152
chr18:36783007-36792562	ENSMUSG00000019143	Hars2	protein_coding	2.54957	1.39434	0.546891
chr7:16452778-16455489	ENSMUSG00000019158	Tmem160	protein_coding	4.55914	4.14736	0.909679
chr11:100715008-100738215	ENSMUSG00000019173	Rab5c	protein_coding	9.68811	9.52731	0.983402
chr5:135778479-135790398	ENSMUSG00000019179	Mdh2	protein_coding	86.7306	74.8559	0.863085
chr2:152669460-152708670	ENSMUSG00000019188	H13	protein_coding	2.70242	2.70545	1.00112
chr11:44518963-44565520	ENSMUSG00000019189	Rnf145	protein_coding	6.82014	3.32281	0.487206
chr6:120795244-120822685	ENSMUSG00000019210	Atp6v1e1	protein_coding	15.7784	63.6715	4.03536
chr17:25718925-25727419	ENSMUSG00000019214	Chtf18	protein_coding	9.72207	12.5758	1.29354
chr7:4481519-4501680	ENSMUSG00000019254	Ppp1r12c	protein_coding	8.77309	8.44364	0.962447
chr12:35497973-35535038	ENSMUSG00000019256	Ahr	protein_coding	2.49104	1.15952	0.465476
chr8:70905973-70917526	ENSMUSG00000019261	Map1s	protein_coding	1.24523	1.21622	0.976703
chr14:55745692-55755500	ENSMUSG00000019297	Nop9	protein_coding	6.70122	5.74165	0.856808
chr11:101009451-101063719	ENSMUSG00000019302	Atp6v0a1	protein_coding	5.768	7.03191	1.21912
chr11:101091822-101095436	ENSMUSG00000019303	Psmc3ip	protein_coding	9.33983	13.5888	1.45493
chr11:98446393-98455373	ENSMUSG00000019312	Grb7	protein_coding	8.0572	5.31133	0.659203
chr11:101330604-101341938	ENSMUSG00000019326	Aoc3	protein_coding	1.59052	0.551555	0.346777
chr3:95006589-95015448	ENSMUSG00000019338	Zfp687	protein_coding	3.90926	2.06713	0.528779
chr8:84246236-84249761	ENSMUSG00000019362	D8Ertd738e	protein_coding	22.0753	14.0534	0.636613
chr7:16915378-16924114	ENSMUSG00000019370	Calm3	protein_coding	14.9929	12.0148	0.801366
chr11:59817794-59839838	ENSMUSG00000019373	Cops3	protein_coding	33.7903	24.5328	0.726032
chr8:70527723-70535328	ENSMUSG00000019428	Fkbp8	protein_coding	14.0453	10.4316	0.742705
chr17:35241745-35253707	ENSMUSG00000019432	Ddx39b	protein_coding	30.4606	24.8017	0.814222
chr8:83652677-83664788	ENSMUSG00000019433	Gipc1	protein_coding	4.26933	3.52193	0.824938
chr11:78176710-78181909	ENSMUSG00000019437	Tlcd1	protein_coding	2.34591	2.29323	0.977546
chr11:69846375-69852058	ENSMUSG00000019461	Plscr3	protein_coding	1.23272	1.06317	0.86246
chr8:83666832-83672753	ENSMUSG00000019464	Ptger1	protein_coding	1.21759	1.18016	0.969259
chr10:127182520-127190054	ENSMUSG00000019467	Arhgef25	protein_coding	2.4097	1.89189	0.785113
chr8:3608420-3621316	ENSMUSG00000019470	Xab2	protein_coding	11.2366	10.1452	0.902875
chr9:21138540-21149906	ENSMUSG00000019471	Cdc37	protein_coding	16.1454	10.8805	0.673905
chr17:57249450-57263697	ENSMUSG00000019487	Trip10	protein_coding	2.6145	2.29263	0.87689
chr5:138161070-138164646	ENSMUSG00000019494	Cops6	protein_coding	44.8109	40.5712	0.905387
chr11:62551170-62553213	ENSMUSG00000019505	Ubb	protein_coding	31.0178	37.2949	1.20237
chr5:138172001-138180429	ENSMUSG00000019518	Ap4m1	protein_coding	5.55623	4.48485	0.807176
chr3:20122083-20155317	ENSMUSG00000019528	Gyg	protein_coding	1.27002	4.94519	3.89377
chr7:45082912-45092221	ENSMUSG00000019539	Rcn3	protein_coding	8.07042	5.72495	0.709375
chrX:73673149-73682502	ENSMUSG00000019558	Slc6a8	protein_coding	22.6532	20.7642	0.916608
chr10:79927042-79955018	ENSMUSG00000019564	Arid3a	protein_coding	1.33002	0.798162	0.600113
chr6:5483350-5496309	ENSMUSG00000019577	Pdk4	protein_coding	4.38375	4.81681	1.09879
chr17:56067044-56075028	ENSMUSG00000019578	Ubxn6	protein_coding	4.74487	5.42903	1.14419
chr17:56175743-56183920	ENSMUSG00000019579	Mydgf	protein_coding	3.53948	3.28492	0.92808
chr11:105933701-105953336	ENSMUSG00000019590	Cyb561	protein_coding	1.94632	0.836523	0.429798
chr9:110656502-110711606	ENSMUSG00000019659	Ccdc12	protein_coding	6.92682	3.68166	0.531509
chr6:38533501-38539449	ENSMUSG00000019689	1110001J03Rik	protein_coding	17.577	9.01534	0.512907
chr1:177020072-177258203	ENSMUSG00000019699	Akt3	protein_coding	5.02198	7.82721	1.55859
chr3:87919505-87923672	ENSMUSG00000019710	Mrpl24	protein_coding	38.4231	28.9854	0.754375
chr2:29935425-29960371	ENSMUSG00000019715	Gle1	protein_coding	5.83043	5.99469	1.02817
chr12:72073427-72085439	ENSMUSG00000019718	L3hypdh	protein_coding	1.7947	1.0039	0.559369
chr8:72480640-72492614	ENSMUSG00000019731	Slc35e1	protein_coding	4.41165	4.16222	0.943463
chr7:3665789-3677524	ENSMUSG00000019734	Tmc4	protein_coding	2.19313	6.24177	2.84606
chr7:30314806-30319046	ENSMUSG00000019737	Syne4	protein_coding	6.74988	1.52339	0.225692
chr7:30231947-30233390	ENSMUSG00000019738	Polr2i	protein_coding	20.8207	11.7316	0.563457
chr10:4401914-4432388	ENSMUSG00000019763	Rmnd1	protein_coding	5.11444	4.17863	0.817027
chr10:5799159-5805600	ENSMUSG00000019773	Fbxo5	protein_coding	11.3529	15.5587	1.37046
chr10:5811886-5823910	ENSMUSG00000019774	Mtrf1l	protein_coding	2.73738	4.54503	1.66036
chr10:36974543-37001889	ENSMUSG00000019777	Hdac2	protein_coding	57.0353	71.3183	1.25042
chr10:33996554-34019624	ENSMUSG00000019782	Rwdd1	protein_coding	7.5438	5.95955	0.789992
chr10:9755546-9901079	ENSMUSG00000019790	Stxbp5	protein_coding	1.45712	1.19569	0.820584
chr10:30608140-30618479	ENSMUSG00000019791	Hint3	protein_coding	3.1169	1.79157	0.574792
chr10:7725999-7763150	ENSMUSG00000019794	Katna1	protein_coding	16.0528	14.9229	0.929614
chr10:7629372-7681136	ENSMUSG00000019795	Pcmt1	protein_coding	12.8005	8.24847	0.644387
chr10:7589799-7625483	ENSMUSG00000019796	Lrp11	protein_coding	4.4581	5.62764	1.26234
chr10:43525120-43540994	ENSMUSG00000019797	1700021F05Rik	protein_coding	16.8895	11.6578	0.690239
chr10:42761495-42832514	ENSMUSG00000019802	Sec63	protein_coding	6.00484	4.07437	0.678515
chr10:42502029-42535381	ENSMUSG00000019804	Snx3	protein_coding	37.3507	25.2111	0.674984
chr10:13552893-13563376	ENSMUSG00000019808	Adat2	protein_coding	3.5267	1.78405	0.50587
chr10:13523841-13553142	ENSMUSG00000019809	Pex3	protein_coding	2.65694	3.37376	1.26979
chr10:13499539-13519035	ENSMUSG00000019810	Fuca2	protein_coding	3.48572	1.24812	0.358068
chr10:41718839-41809871	ENSMUSG00000019813	Cep57l1	protein_coding	5.98127	24.7317	4.13486
chr10:13178639-13193137	ENSMUSG00000019814	Ltv1	protein_coding	22.0308	20.4971	0.930386
chr10:13060503-13131694	ENSMUSG00000019817	Plagl1	protein_coding	0.460081	1.9911	4.32771
chr10:41519413-41531048	ENSMUSG00000019818	Cd164	protein_coding	45.8713	30.984	0.675456
chr10:12382187-12861735	ENSMUSG00000019820	Utrn	protein_coding	4.17206	3.37704	0.809441
chr10:41485641-41490369	ENSMUSG00000019822	Smpd2	protein_coding	5.33861	2.80009	0.524499
chr10:41476313-41487032	ENSMUSG00000019823	Mical1	protein_coding	4.14887	1.61003	0.388066
chr10:41450395-41465571	ENSMUSG00000019826	Zbtb24	protein_coding	1.7363	2.04436	1.17742
chr10:40883474-40938570	ENSMUSG00000019831	Wasf1	protein_coding	4.45686	6.92779	1.55441
chr10:40249202-40257665	ENSMUSG00000019837	Gtf3c6	protein_coding	12.7417	28.0458	2.20109
chr10:40033534-40142254	ENSMUSG00000019838	Slc16a10	protein_coding	1.05672	1.79292	1.69669
chr10:39732117-39875211	ENSMUSG00000019841	Rev3l	protein_coding	5.08727	4.18158	0.82197
chr10:39612933-39655307	ENSMUSG00000019842	Traf3ip2	protein_coding	2.04336	1.65969	0.812235
chr10:39368854-39565381	ENSMUSG00000019843	Fyn	protein_coding	2.11728	2.47672	1.16976
chr10:39134022-39151058	ENSMUSG00000019845	Tube1	protein_coding	3.89217	2.89121	0.742828
chr10:45178097-45318452	ENSMUSG00000019848	Popdc3	protein_coding	0.2	3.94815	19.7408
chr10:45067205-45158997	ENSMUSG00000019849	Prep	protein_coding	7.82261	5.98948	0.765662
chr10:18845070-18857073	ENSMUSG00000019851	Perp	protein_coding	4.13598	4.25245	1.02816
chr10:18055860-18125155	ENSMUSG00000019854	Reps1	protein_coding	19.1415	10.6468	0.556211
chr10:53633144-53750909	ENSMUSG00000019856	Fam184a	protein_coding	0.768644	1.54808	2.01404
chr10:53596960-53609213	ENSMUSG00000019857	Asf1a	protein_coding	6.91291	9.8903	1.4307
chr10:52337023-52382124	ENSMUSG00000019861	Gopc	protein_coding	1.82583	1.67955	0.919883
chr10:43874187-43901745	ENSMUSG00000019863	Qrsl1	protein_coding	4.79772	2.11283	0.440383
chr10:43901806-43947862	ENSMUSG00000019864	Rtn4ip1	protein_coding	4.78381	1.96577	0.410921
chr10:14654754-14705560	ENSMUSG00000019868	Vta1	protein_coding	15.1872	10.3823	0.683622
chr10:57515773-57532530	ENSMUSG00000019877	Serinc1	protein_coding	7.4983	9.21278	1.22865
chr10:57486384-57513133	ENSMUSG00000019878	Hsf2	protein_coding	6.91239	8.12899	1.176
chr10:29313165-29346661	ENSMUSG00000019883	Echdc1	protein_coding	1.8184	2.32498	1.27859
chr10:28074819-28597397	ENSMUSG00000019889	Ptprk	protein_coding	7.62918	6.73607	0.882935
chr10:52233618-52321378	ENSMUSG00000019891	Dcbld1	protein_coding	2.70538	8.75557	3.23635
chr10:105841066-105847833	ENSMUSG00000019897	Ccdc59	protein_coding	6.50348	7.21936	1.11008
chr10:108162399-108277575	ENSMUSG00000019907	Ppp1r12a	protein_coding	13.5674	13.1608	0.970035
chr10:59323295-59373304	ENSMUSG00000019916	P4ha1	protein_coding	13.9289	14.7512	1.05904
chr10:59164112-59221847	ENSMUSG00000019917	2018-09-10	protein_coding	3.29075	3.24481	0.986041
chr10:58323465-58424691	ENSMUSG00000019920	Lims1	protein_coding	17.3084	12.2256	0.706341
chr10:72654844-72674964	ENSMUSG00000019923	Zwint	protein_coding	13.426	21.2283	1.58113
chr10:71254979-71285262	ENSMUSG00000019927	Ube2d1	protein_coding	7.62904	8.06322	1.05691
chr10:69336634-69352938	ENSMUSG00000019942	Cdk1	protein_coding	41.3015	50.642	1.22615
chr10:98915151-99026143	ENSMUSG00000019943	Atp2b1	protein_coding	3.8978	2.896	0.742982
chr10:68095592-68278726	ENSMUSG00000019947	Arid5b	protein_coding	4.38736	1.43683	0.327492
chr10:89711972-89732295	ENSMUSG00000019948	Actr6	protein_coding	5.05315	5.30362	1.04957
chr10:89744990-89819869	ENSMUSG00000019951	Uhrf1bp1l	protein_coding	4.97321	3.14857	0.633106
chr10:99107035-99198074	ENSMUSG00000019952	Poc1b	protein_coding	2.15142	2.49513	1.15976
chr10:99263230-99267488	ENSMUSG00000019960	Dusp6	protein_coding	2.57126	1.43023	0.556237
chr10:91147570-91171582	ENSMUSG00000019961	Tmpo	protein_coding	17.8488	10.2862	0.576296
chr12:83688202-83735199	ENSMUSG00000019969	Psen1	protein_coding	5.54536	4.02562	0.725945
chr10:21882183-21999903	ENSMUSG00000019970	Sgk1	protein_coding	28.2077	28.16	0.998309
chr10:100488288-100573655	ENSMUSG00000019971	Cep290	protein_coding	2.10589	2.97779	1.41403
chr10:91082939-91102607	ENSMUSG00000019975	Ikbip	protein_coding	3.11353	1.45371	0.466899
chr10:21295978-21368889	ENSMUSG00000019977	Hbs1l	protein_coding	13.5559	8.92164	0.658135
chr10:25359797-25523519	ENSMUSG00000019978	Epb4.1l2	protein_coding	21.162	19.4206	0.917711
chr10:90989310-91082770	ENSMUSG00000019979	Apaf1	protein_coding	9.49269	7.35414	0.774716
chr10:21124935-21160905	ENSMUSG00000019982	Myb	protein_coding	1.89954	0.779503	0.410363
chr10:24869985-24913681	ENSMUSG00000019984	Med23	protein_coding	3.90977	5.2265	1.33678
chr10:20952546-21080428	ENSMUSG00000019986	Ahi1	protein_coding	1.66433	1.40568	0.844589
chr10:92684745-92722420	ENSMUSG00000019988	Nedd1	protein_coding	1.78944	2.6337	1.4718
chr10:24773813-24836195	ENSMUSG00000019989	Enpp3	protein_coding	7.8081	2.63165	0.337041
chr10:20347818-20361669	ENSMUSG00000019992	Mtfr2	protein_coding	2.35421	2.05735	0.8739
chr10:20148470-20281589	ENSMUSG00000019996	Map7	protein_coding	4.22367	2.86325	0.677905
chr10:24595441-24598683	ENSMUSG00000019997	Ctgf	protein_coding	2.35902	6.98889	2.96262
chr10:24149316-24188959	ENSMUSG00000019998	Stx7	protein_coding	4.34191	2.75465	0.634433
chr10:19859928-19907689	ENSMUSG00000020003	Pex7	protein_coding	4.91392	4.26451	0.867842
chr10:19591948-19610229	ENSMUSG00000020009	Ifngr1	protein_coding	1.1609	2.28862	1.97142
chr10:93160875-93241342	ENSMUSG00000020015	Cdk17	protein_coding	2.85484	2.6031	0.911823
chr10:93583028-93589706	ENSMUSG00000020018	Snrpf	protein_coding	16.5248	15.6795	0.94885
chr10:93831554-93848524	ENSMUSG00000020020	Usp44	protein_coding	2.10867	2.02431	0.959991
chr10:94036000-94145339	ENSMUSG00000020021	Fgd6	protein_coding	1.50388	1.63106	1.08457
chr10:94198954-94221443	ENSMUSG00000020022	Ndufa12	protein_coding	24.4547	24.6018	1.00602
chr10:94688789-94790336	ENSMUSG00000020024	Cep83	protein_coding	10.4684	6.59071	0.629585
chr10:95385361-95417180	ENSMUSG00000020027	Socs2	protein_coding	3.93014	1.47901	0.376325
chr10:95547006-95564167	ENSMUSG00000020029	Nudt4	protein_coding	18.5259	18.0056	0.971918
chr10:84576625-84614359	ENSMUSG00000020034	Tcp11l2	protein_coding	1.08546	2.60452	2.39946
chr10:85131701-85185054	ENSMUSG00000020038	Cry1	protein_coding	5.89701	4.41071	0.747957
chr10:85386813-85660292	ENSMUSG00000020042	Btbd11	protein_coding	0.97248	1.31657	1.35383
chr10:86300371-86349506	ENSMUSG00000020044	Timp3	protein_coding	1.97063	2.25428	1.14394
chr10:86690208-86705509	ENSMUSG00000020048	Hsp90b1	protein_coding	265.037	176.297	0.665179
chr10:88201092-88246158	ENSMUSG00000020056	Ccdc53	protein_coding	4.93269	5.984	1.21313
chr10:88459568-88473236	ENSMUSG00000020059	Sycp3	protein_coding	8.49927	12.0066	1.41266
chr10:63319004-63381704	ENSMUSG00000020063	Sirt1	protein_coding	4.777	6.10872	1.27878
chr10:63243796-63317881	ENSMUSG00000020064	Herc4	protein_coding	10.1556	8.06635	0.794277
chr10:63014663-63024217	ENSMUSG00000020069	Hnrnph3	protein_coding	55.3202	40.38	0.729932
chr10:62980222-63017210	ENSMUSG00000020070	Rufy2	protein_coding	4.513	2.6951	0.597185
chr10:62743927-62792368	ENSMUSG00000020074	Ccar1	protein_coding	14.3685	12.6636	0.881341
chr10:62580247-62602298	ENSMUSG00000020075	Ddx21	protein_coding	24.6592	21.2197	0.860522
chr10:62616022-62651218	ENSMUSG00000020076	Ddx50	protein_coding	7.49081	5.38439	0.7188
chr10:62493832-62527451	ENSMUSG00000020077	Srgn	protein_coding	1.35312	2.19718	1.62379
chr10:62454842-62486805	ENSMUSG00000020078	Vps26a	protein_coding	18.4656	16.3299	0.884341
chr10:62429208-62449738	ENSMUSG00000020079	Supv3l1	protein_coding	12.287	9.83105	0.800122
chr10:62107654-62143920	ENSMUSG00000020083	2010107G23Rik	protein_coding	2.58568	1.42279	0.550257
chr10:61715262-61739260	ENSMUSG00000020085	Aifm2	protein_coding	2.16828	0.611001	0.281791
chr10:61738664-61784147	ENSMUSG00000020086	H2afy2	protein_coding	3.20018	0.962028	0.300617
chr10:61695513-61702773	ENSMUSG00000020087	Tysnd1	protein_coding	1.49538	1.81378	1.21293
chr10:61680309-61693295	ENSMUSG00000020088	Sar1a	protein_coding	15.4308	15.5404	1.0071
chr10:61648551-61674168	ENSMUSG00000020089	Ppa1	protein_coding	38.5468	32.7419	0.849405
chr10:61432496-61452669	ENSMUSG00000020091	Eif4ebp2	protein_coding	46.5648	35.6355	0.76529
chr10:61319656-61383523	ENSMUSG00000020092	Pald1	protein_coding	6.7451	2.94784	0.437035
chr10:61098641-61147703	ENSMUSG00000020097	Sgpl1	protein_coding	6.77604	7.32862	1.08155
chr10:61089342-61094328	ENSMUSG00000020098	Pcbd1	protein_coding	3.74592	1.00212	0.267523
chr10:60762609-60831581	ENSMUSG00000020099	Unc5b	protein_coding	2.12594	1.193	0.561164
chr10:60712071-60752794	ENSMUSG00000020100	Slc29a3	protein_coding	3.20051	2.51236	0.784987
chr10:125966218-126015359	ENSMUSG00000020105	Lrig3	protein_coding	1.9974	1.2877	0.644687
chr10:59987408-60003135	ENSMUSG00000020107	Anapc16	protein_coding	8.74948	8.62917	0.986249
chr10:59949674-59951770	ENSMUSG00000020108	Ddit4	protein_coding	21.5778	31.083	1.44051
chr10:59879555-59899302	ENSMUSG00000020109	Dnajb12	protein_coding	1.55462	1.69876	1.09272
chr10:59702476-59864132	ENSMUSG00000020111	Micu1	protein_coding	3.65501	4.83312	1.32233
chr10:119199254-119240055	ENSMUSG00000020114	Cand1	protein_coding	22.5287	71.6269	3.17936
chr10:121546454-121586794	ENSMUSG00000020115	Tbk1	protein_coding	5.34514	3.25442	0.608857
chr11:17203197-17211568	ENSMUSG00000020116	Pno1	protein_coding	12.0191	10.4361	0.868291
chr10:123113243-123196935	ENSMUSG00000020124	Usp15	protein_coding	19.7655	14.3462	0.725822
chr11:21239280-21321136	ENSMUSG00000020128	Vps54	protein_coding	21.4003	12.2861	0.574111
chr10:115197876-115251493	ENSMUSG00000020130	Tbc1d15	protein_coding	16.3017	12.9459	0.794147
chr10:115289862-115315591	ENSMUSG00000020132	Rab21	protein_coding	5.40279	9.46591	1.75204
chr11:21091290-21150323	ENSMUSG00000020134	Peli1	protein_coding	5.6775	7.81567	1.3766
chr11:20302179-20332713	ENSMUSG00000020142	Slc1a4	protein_coding	3.10971	1.66302	0.534783
chr11:20201431-20226856	ENSMUSG00000020149	Rab1	protein_coding	100.939	88.063	0.872433
chr11:20062303-20112913	ENSMUSG00000020152	Actr2	protein_coding	35.1934	19.9513	0.566903
chr10:80249120-80256794	ENSMUSG00000020153	Ndufs7	protein_coding	16.7033	10.9787	0.657276
chr10:80226433-80243903	ENSMUSG00000020156	Mum1	protein_coding	4.58378	2.04005	0.445058
chr10:80402996-80406830	ENSMUSG00000020163	Uqcr11	protein_coding	66.4325	48.8169	0.734835
chr10:116485160-116581511	ENSMUSG00000020166	Cnot2	protein_coding	20.7385	25.9565	1.25161
chr10:80409513-80433647	ENSMUSG00000020167	Tcf3	protein_coding	7.1237	5.38019	0.755253
chr10:117070128-117148474	ENSMUSG00000020170	Frs2	protein_coding	7.28966	6.47288	0.887952
chr10:117215141-117224507	ENSMUSG00000020171	Yeats4	protein_coding	21.5464	15.7973	0.733176
chr11:12236607-12464960	ENSMUSG00000020173	Cobl	protein_coding	7.74421	2.51256	0.324444
chr11:11930507-12038683	ENSMUSG00000020176	Grb10	protein_coding	3.84309	4.56142	1.18691
chr10:75517550-75537373	ENSMUSG00000020180	Snrpd3	protein_coding	4.01261	3.62064	0.902317
chr11:11814100-11898144	ENSMUSG00000020182	Ddc	protein_coding	4.20294	3.50922	0.834944
chr10:117688887-117710758	ENSMUSG00000020184	Mdm2	protein_coding	45.9601	44.0455	0.958342
chr10:110745438-110787384	ENSMUSG00000020185	E2f7	protein_coding	3.75504	6.27986	1.67238
chr10:110920176-110939599	ENSMUSG00000020186	Csrp2	protein_coding	20.4001	16.9975	0.833209
chr10:111164801-111297247	ENSMUSG00000020189	Osbpl8	protein_coding	2.37427	2.23897	0.94301
chr10:80665326-80678112	ENSMUSG00000020190	Mknk2	protein_coding	1.54934	3.19463	2.06193
chr10:75646109-75764357	ENSMUSG00000020196	Cabin1	protein_coding	2.20176	1.99286	0.905119
chr10:80706977-80742211	ENSMUSG00000020198	Ap3d1	protein_coding	2.9983	3.72205	1.24139
chr10:111506285-111508645	ENSMUSG00000020205	Phlda1	protein_coding	2.109	3.35526	1.59092
chr10:80798197-80804924	ENSMUSG00000020211	Sf3a2	protein_coding	5.76263	4.87615	0.846166
chr10:118141786-118168997	ENSMUSG00000020212	Mdm1	protein_coding	2.65115	2.42251	0.91376
chr10:80899449-80900969	ENSMUSG00000020219	Timm13	protein_coding	5.2552	3.92063	0.746049
chr4:144972621-145195005	ENSMUSG00000020220	Vps13d	protein_coding	1.58354	1.10588	0.698359
chr10:120227069-120232071	ENSMUSG00000020224	Llph	protein_coding	8.31641	10.2027	1.22682
chr10:120201589-120224917	ENSMUSG00000020225	Tmbim4	protein_coding	15.0283	9.68294	0.644312
chr10:120141647-120202130	ENSMUSG00000020227	Irak3	protein_coding	2.80898	1.10254	0.392505
chr10:120083607-120112987	ENSMUSG00000020228	Helb	protein_coding	13.0063	8.13171	0.625214
chr10:81346047-81350480	ENSMUSG00000020232	Hmg20b	protein_coding	1.68732	2.15074	1.27465
chr10:81366221-81378516	ENSMUSG00000020235	Fzr1	protein_coding	5.40766	5.05355	0.934516
chr10:81486248-81496392	ENSMUSG00000020238	Ncln	protein_coding	3.78073	3.99052	1.05549
chr10:82696159-82742428	ENSMUSG00000020246	Hcfc2	protein_coding	1.64408	1.26321	0.768335
chr10:82748700-82764144	ENSMUSG00000020248	Nfyb	protein_coding	12.834	7.77788	0.606037
chr10:82859205-82897724	ENSMUSG00000020250	Txnrd1	protein_coding	15.7585	8.68609	0.551198
chr9:106194171-106199746	ENSMUSG00000020253	Ppm1m	protein_coding	10.2221	3.47475	0.339926
chr10:83360220-83368835	ENSMUSG00000020255	D10Wsu102e	protein_coding	9.21681	9.64973	1.04697
chr9:106170927-106191136	ENSMUSG00000020257	Wdr82	protein_coding	14.6969	6.49203	0.441728
chr10:77259299-77269586	ENSMUSG00000020260	Pofut2	protein_coding	2.26053	1.65928	0.734019
chr10:77290725-77418270	ENSMUSG00000020262	Adarb1	protein_coding	1.47294	2.92849	1.9882
chr10:83600032-83648738	ENSMUSG00000020263	Appl2	protein_coding	8.52719	4.22356	0.495305
chr10:77606096-77641543	ENSMUSG00000020265	Sumo3	protein_coding	17.3184	12.7244	0.734733
chr11:54866382-54870501	ENSMUSG00000020267	Hint1	protein_coding	61.804	48.2657	0.780948
chr11:32642723-32746816	ENSMUSG00000020271	Fbxw11	protein_coding	7.10622	6.68146	0.940228
chr11:32533304-32624587	ENSMUSG00000020272	Stk10	protein_coding	2.64342	1.92395	0.727827
chr11:23862645-23895253	ENSMUSG00000020273	Papolg	protein_coding	10.3901	22.4337	2.15914
chr10:77986946-78010083	ENSMUSG00000020277	Pfkl	protein_coding	16.3663	13.0042	0.794574
chr11:23665673-23732876	ENSMUSG00000020280	Pus10	protein_coding	4.36607	4.08549	0.935736
chr11:32209584-32222300	ENSMUSG00000020282	Rhbdf1	protein_coding	1.9159	1.22364	0.638674
chr11:23646478-23665959	ENSMUSG00000020283	Pex13	protein_coding	8.77541	6.26716	0.714172
chr11:32226504-32232700	ENSMUSG00000020287	Mpg	protein_coding	4.22719	2.96854	0.702248
chr11:23487881-23498030	ENSMUSG00000020288	Ahsa2	protein_coding	5.84478	5.98437	1.02388
chr11:32225627-32267707	ENSMUSG00000020289	Nprl3	protein_coding	1.73118	1.83459	1.05974
chr11:23256040-23298249	ENSMUSG00000020290	Xpo1	protein_coding	24.4166	20.1265	0.824296
chr11:31872210-31935634	ENSMUSG00000020300	Cpeb4	protein_coding	1.56387	4.92757	3.15087
chr11:31357306-31370074	ENSMUSG00000020303	Stc2	protein_coding	3.33616	3.34405	1.00237
chr11:30954394-31102704	ENSMUSG00000020305	Asb3	protein_coding	1.45745	1.4394	0.987615
chr10:79682194-79688394	ENSMUSG00000020307	Cdc34	protein_coding	31.7471	29.4282	0.926959
chr10:79669409-79676126	ENSMUSG00000020308	Tpgs1	protein_coding	2.0281	1.10444	0.544566
chr11:30930773-30954335	ENSMUSG00000020311	Erlec1	protein_coding	1.8883	3.05871	1.61982
chr11:30099394-30268175	ENSMUSG00000020315	Sptbn1	protein_coding	26.8068	19.3808	0.722982
chr11:21556786-21572367	ENSMUSG00000020321	Mdh1	protein_coding	16.4536	17.6257	1.07123
chr10:79777271-79782630	ENSMUSG00000020325	Fstl3	protein_coding	1.81597	1.11661	0.614885
chr11:40748551-40755311	ENSMUSG00000020326	Ccng1	protein_coding	47.9423	46.4833	0.969569
chr11:40733666-40740046	ENSMUSG00000020328	Nudcd2	protein_coding	23.3541	12.5603	0.537822
chr10:79736122-79746581	ENSMUSG00000020329	Polrmt	protein_coding	7.6478	10.2765	1.34372
chr11:40701394-40733422	ENSMUSG00000020330	Hmmr	protein_coding	55.321	77.6228	1.40314
chr11:46193849-46312859	ENSMUSG00000020340	Cyfip2	protein_coding	2.66501	1.86383	0.699371
chr11:52098680-52127778	ENSMUSG00000020349	Ppp2ca	protein_coding	6.61555	5.54905	0.838789
chr11:49609262-49652739	ENSMUSG00000020357	Flt4	protein_coding	0.323059	2.5944	8.03073
chr11:51600099-51606847	ENSMUSG00000020358	Hnrnpab	protein_coding	123.983	101.034	0.814902
chr11:51584756-51604489	ENSMUSG00000020359	Phykpl	protein_coding	28.7152	21.6219	0.752976
chr11:53259813-53300457	ENSMUSG00000020361	Hspa4	protein_coding	119.016	90.3775	0.759369
chr11:49671502-49712723	ENSMUSG00000020362	Cnot6	protein_coding	3.84895	3.53899	0.919469
chr11:49794177-49838613	ENSMUSG00000020363	Gfpt2	protein_coding	12.3964	11.6896	0.942979
chr11:51059256-51072799	ENSMUSG00000020364	Zfp354a	protein_coding	1.00899	0.998098	0.989206
chr11:49846750-49886421	ENSMUSG00000020366	Mapk9	protein_coding	8.0459	7.55991	0.939598
chr11:50293960-50325673	ENSMUSG00000020368	Canx	protein_coding	83.3362	58.8713	0.706431
chr11:48800331-48806434	ENSMUSG00000020372	Gnb2l1	protein_coding	546.819	608.265	1.11237
chr11:50389285-50431125	ENSMUSG00000020375	Rufy1	protein_coding	1.45763	0.964998	0.662035
chr11:50025345-50104758	ENSMUSG00000020376	Rnf130	protein_coding	6.81086	7.87153	1.15573
chr11:53649518-53707319	ENSMUSG00000020380	Rad50	protein_coding	27.8762	22.2995	0.799946
chr11:50174443-50200115	ENSMUSG00000020381	3010026O09Rik	protein_coding	5.65153	6.61132	1.16983
chr11:51261729-51281766	ENSMUSG00000020385	Clk4	protein_coding	23.4115	20.8787	0.89181
chr11:51763686-51791925	ENSMUSG00000020386	Sar1b	protein_coding	15.8132	14.8117	0.936664
chr11:52004220-52089784	ENSMUSG00000020389	Cdkl3	protein_coding	1.56748	1.21439	0.774742
chr11:51985496-52000762	ENSMUSG00000020390	Ube2b	protein_coding	23.8811	8.67337	0.363189
chr11:51967660-51977334	ENSMUSG00000020392	Cdkn2aipnl	protein_coding	6.89757	7.00882	1.01613
chr11:5191551-5261558	ENSMUSG00000020393	Kremen1	protein_coding	1.44891	1.39608	0.963535
chr11:4938753-4948064	ENSMUSG00000020396	Nefh	protein_coding	0.924903	4.06478	4.39482
chr11:46436924-46442721	ENSMUSG00000020397	Med7	protein_coding	11.3504	13.2408	1.16655
chr11:54910784-54962917	ENSMUSG00000020400	Tnip1	protein_coding	2.93356	4.97074	1.69444
chr11:52360859-52389397	ENSMUSG00000020402	Vdac1	protein_coding	91.1838	52.2856	0.573409
chr11:9118102-9136170	ENSMUSG00000020407	Upp1	protein_coding	171.731	141.66	0.824892
chr11:43433743-43447981	ENSMUSG00000020409	Slu7	protein_coding	5.66366	14.8962	2.63013
chr11:4637746-4685699	ENSMUSG00000020412	Ascc2	protein_coding	4.5743	6.2085	1.35726
chr11:8993136-9011191	ENSMUSG00000020413	Hus1	protein_coding	12.8642	8.32852	0.647419
chr11:43420249-43426251	ENSMUSG00000020415	Pttg1	protein_coding	25.6686	69.0728	2.69095
chr11:4345813-4441105	ENSMUSG00000020419	Hormad2	protein_coding	5.19627	2.35616	0.453432
chr11:8431651-8664535	ENSMUSG00000020422	Tns3	protein_coding	7.33608	5.81585	0.792774
chr1:134075169-134079120	ENSMUSG00000020423	Btg2	protein_coding	3.99873	10.7887	2.69803
chr11:4218224-4222409	ENSMUSG00000020424	Gatsl3	protein_coding	11.9588	10.9409	0.91488
chr11:7206085-7213923	ENSMUSG00000020427	Igfbp3	protein_coding	1.41899	17.7193	12.4873
chr11:3963974-3980004	ENSMUSG00000020430	Pes1	protein_coding	9.09821	10.4976	1.15381
chr11:3917191-3932159	ENSMUSG00000020432	Tcn2	protein_coding	6.22124	4.02107	0.646345
chr11:6506547-6520965	ENSMUSG00000020437	Myo1g	protein_coding	2.12332	0.460388	0.216824
chr11:3517522-3540612	ENSMUSG00000020439	Smtn	protein_coding	4.00417	5.51439	1.37716
chr6:28423559-28426602	ENSMUSG00000020440	Arf5	protein_coding	1.58531	1.34705	0.849708
chr11:59208320-59210738	ENSMUSG00000020441	2310033P09Rik	protein_coding	2.90135	3.11196	1.07259
chr11:59183874-59192212	ENSMUSG00000020444	Guk1	protein_coding	15.6604	15.5223	0.991185
chr11:3415981-3452363	ENSMUSG00000020448	Rnf185	protein_coding	4.43732	5.67327	1.27854
chr11:3344255-3409189	ENSMUSG00000020451	Limk2	protein_coding	6.58303	4.77388	0.72518
chr11:3288873-3309083	ENSMUSG00000020453	Patz1	protein_coding	6.77358	5.16342	0.762289
chr11:3202391-3244588	ENSMUSG00000020454	Eif4enif1	protein_coding	22.6486	22.6034	0.998009
chr11:58978092-58991458	ENSMUSG00000020455	Trim11	protein_coding	2.23489	1.61631	0.723215
chr11:6291632-6356642	ENSMUSG00000020456	Ogdh	protein_coding	12.9127	12.9659	1.00412
chr11:3187359-3266415	ENSMUSG00000020457	Drg1	protein_coding	20.8248	25.8847	1.24297
chr11:29692946-29744331	ENSMUSG00000020458	Rtn4	protein_coding	70.429	69.3112	0.984129
chr11:29526407-29545279	ENSMUSG00000020459	Mtif2	protein_coding	8.07489	6.99588	0.866375
chr11:29545845-29548109	ENSMUSG00000020460	Rps27a	protein_coding	124.139	132.223	1.06512
chr11:29221531-29247409	ENSMUSG00000020462	Cfap36	protein_coding	9.01027	15.9249	1.76742
chr11:29172889-29220797	ENSMUSG00000020463	Smek2	protein_coding	5.48857	7.83196	1.42696
chr11:29130743-29161828	ENSMUSG00000020464	Pnpt1	protein_coding	12.1885	7.70741	0.632348
chr11:5896636-5898782	ENSMUSG00000020469	Myl7	protein_coding	2.56286	2.16498	0.84475
chr11:5872179-5878292	ENSMUSG00000020471	Pold2	protein_coding	28.3141	13.6317	0.481443
chr11:59485519-59526751	ENSMUSG00000020472	Zkscan17	protein_coding	2.935	1.89708	0.646363
chr11:5827859-5838016	ENSMUSG00000020474	Polm	protein_coding	1.04176	1.36573	1.31099
chr11:5801639-5803733	ENSMUSG00000020475	Pgam2	protein_coding	1.67035	1.30329	0.78025
chr11:5788487-5800962	ENSMUSG00000020476	Dbnl	protein_coding	4.16732	6.29751	1.51117
chr11:5703982-5715680	ENSMUSG00000020477	Mrps24	protein_coding	32.7926	14.3953	0.438981
chr11:5528886-5542187	ENSMUSG00000020482	Ccdc117	protein_coding	16.1157	24.4998	1.52024
chr11:87979524-87987533	ENSMUSG00000020483	Dynll2	protein_coding	2.20063	2.61743	1.1894
chr11:5520658-5525893	ENSMUSG00000020484	Xbp1	protein_coding	12.4747	4.5194	0.362286
chr11:87737551-87743623	ENSMUSG00000020485	Supt4a	protein_coding	40.8916	40.7839	0.997366
chr11:87109233-87124635	ENSMUSG00000020492	Ska2	protein_coding	4.64241	2.46594	0.531176
chr11:87089152-87108708	ENSMUSG00000020493	Prr11	protein_coding	7.82876	12.6742	1.61892
chr11:87077731-87086774	ENSMUSG00000020495	Smg8	protein_coding	4.40334	5.38748	1.2235
chr11:58932287-58938916	ENSMUSG00000020496	Rnf187	protein_coding	15.4722	16.6127	1.07372
chr11:58171660-58179565	ENSMUSG00000020514	Mrpl22	protein_coding	9.60503	6.15076	0.640369
chr11:58104152-58118594	ENSMUSG00000020515	Cnot8	protein_coding	9.70666	5.40869	0.557214
chr11:86498870-86544805	ENSMUSG00000020516	Rps6kb1	protein_coding	16.0985	19.1369	1.18874
chr11:57801636-57810217	ENSMUSG00000020519	Sap30l	protein_coding	4.1948	2.08022	0.495905
chr11:86484656-86499025	ENSMUSG00000020521	Rnft1	protein_coding	3.2817	2.69045	0.819833
chr11:57518663-57533815	ENSMUSG00000020522	Mfap3	protein_coding	3.88815	6.70463	1.72438
chr11:57482992-57518617	ENSMUSG00000020523	Fam114a2	protein_coding	9.24269	9.8925	1.07031
chr11:85311243-85347066	ENSMUSG00000020525	Ppm1d	protein_coding	3.19337	4.21827	1.32094
chr11:84910949-84916366	ENSMUSG00000020526	Znhit3	protein_coding	15.9236	36.7797	2.30977
chr11:84880147-84911226	ENSMUSG00000020527	Myo19	protein_coding	3.53139	4.28807	1.21427
chr11:61729649-61762088	ENSMUSG00000020528	Prpsap2	protein_coding	4.28098	3.39875	0.793919
chr11:84832360-84870817	ENSMUSG00000020530	Ggnbp2	protein_coding	19.8351	17.7424	0.894495
chr11:84129671-84401651	ENSMUSG00000020532	Acaca	protein_coding	2.65463	2.30356	0.867752
chr11:60788103-60811718	ENSMUSG00000020534	Shmt1	protein_coding	9.09493	5.23466	0.575558
chr11:60699722-60714186	ENSMUSG00000020536	Llgl1	protein_coding	2.63101	1.63587	0.621768
chr11:60454590-60468754	ENSMUSG00000020537	Drg2	protein_coding	7.07105	5.97855	0.845497
chr11:60199088-60222581	ENSMUSG00000020538	Srebf1	protein_coding	11.3561	10.0506	0.885031
chr11:90643464-90688366	ENSMUSG00000020541	Tom1l1	protein_coding	2.69957	3.46706	1.2843
chr11:90638172-90644931	ENSMUSG00000020544	Cox11	protein_coding	4.49057	3.95925	0.881683
chr11:90476491-90638084	ENSMUSG00000020546	Stxbp4	protein_coding	1.39148	2.09286	1.50406
chr12:36091845-36156825	ENSMUSG00000020547	Bzw2	protein_coding	19.4379	17.2788	0.888923
chr11:64979037-65002069	ENSMUSG00000020549	Elac2	protein_coding	4.02109	4.57358	1.1374
chr12:33429623-33439380	ENSMUSG00000020561	Twistnb	protein_coding	10.0002	7.55326	0.75531
chr12:33147692-33375659	ENSMUSG00000020564	Atxn7l1	protein_coding	3.03862	1.56221	0.514117
chr12:32953890-32979050	ENSMUSG00000020570	Sypl	protein_coding	6.69256	4.77979	0.714195
chr12:17266544-17284770	ENSMUSG00000020571	Pdia6	protein_coding	37.6356	29.8481	0.793079
chr12:32820334-32853369	ENSMUSG00000020572	Nampt	protein_coding	23.5519	10.9497	0.464917
chr12:13269126-13583810	ENSMUSG00000020576	Nbas	protein_coding	1.62819	1.42675	0.876283
chr12:36014556-36042500	ENSMUSG00000020577	Tspan13	protein_coding	7.15462	10.2765	1.43634
chr12:16894977-16988274	ENSMUSG00000020580	Rock2	protein_coding	9.92407	7.23265	0.728799
chr12:8947928-8972028	ENSMUSG00000020583	Matn3	protein_coding	1.44579	0.61506	0.425413
chr12:8921663-8938742	ENSMUSG00000020585	Laptm4a	protein_coding	17.5488	16.1396	0.919698
chr12:12262138-12376359	ENSMUSG00000020589	Fam49a	protein_coding	1.50266	0.832998	0.554347
chr12:35047188-35147469	ENSMUSG00000020590	Snx13	protein_coding	3.97945	2.80252	0.704249
chr12:8771322-8793715	ENSMUSG00000020592	Sdc1	protein_coding	3.92799	4.44292	1.13109
chr12:16535668-16589770	ENSMUSG00000020593	Lpin1	protein_coding	3.37985	1.83766	0.543711
chr12:8674133-8752581	ENSMUSG00000020594	Pum2	protein_coding	13.9942	9.33446	0.667023
chr12:8313432-8343824	ENSMUSG00000020605	Hs1bp3	protein_coding	3.53395	3.62856	1.02677
chr12:11265885-11319785	ENSMUSG00000020608	Smc6	protein_coding	8.68618	6.11509	0.704002
chr11:109425945-109452813	ENSMUSG00000020610	Amz2	protein_coding	5.37549	3.82427	0.711428
chr11:109362830-109401369	ENSMUSG00000020611	Gna13	protein_coding	7.59492	6.01848	0.792434
chr11:109649404-109669656	ENSMUSG00000020612	Prkar1a	protein_coding	10.0714	8.05063	0.799353
chr12:10390779-10395562	ENSMUSG00000020621	Rdh14	protein_coding	0.775022	2.12044	2.73597
chr11:110399121-110525522	ENSMUSG00000020623	Map2k6	protein_coding	3.03618	3.60752	1.18818
chr12:28690628-28750453	ENSMUSG00000020628	Trappc12	protein_coding	1.95399	1.94582	0.995814
chr12:28675230-28682175	ENSMUSG00000020629	Adi1	protein_coding	34.2111	23.0161	0.672769
chr12:28649601-28659591	ENSMUSG00000020630	Rnaseh1	protein_coding	3.04826	2.33793	0.76697
chr12:4879031-4907705	ENSMUSG00000020634	Ubxn2a	protein_coding	10.9363	6.7097	0.613529
chr12:4833174-4841595	ENSMUSG00000020635	Fkbp1b	protein_coding	2.18463	4.80265	2.19838
chr12:4593007-4713950	ENSMUSG00000020640	Itsn2	protein_coding	2.88433	2.34812	0.814097
chr12:25093800-25096092	ENSMUSG00000020644	Id2	protein_coding	2.50802	7.31025	2.91475
chr12:24831598-24960301	ENSMUSG00000020646	Mboat2	protein_coding	6.03498	4.41404	0.731409
chr12:4247362-4477182	ENSMUSG00000020647	Ncoa1	protein_coding	3.04552	3.19707	1.04976
chr12:31640054-31654826	ENSMUSG00000020648	Dus4l	protein_coding	1.07271	1.22526	1.14221
chr12:24708240-24714146	ENSMUSG00000020649	Rrm2	protein_coding	67.338	44.51	0.660994
chr12:31595353-31634658	ENSMUSG00000020650	Bcap29	protein_coding	4.03697	6.75387	1.67301
chr12:4196003-4234294	ENSMUSG00000020652	Cenpo	protein_coding	3.9008	2.50046	0.641013
chr12:24651370-24662774	ENSMUSG00000020653	Klf11	protein_coding	3.32604	1.70419	0.512378
chr12:4133102-4213525	ENSMUSG00000020654	Adcy3	protein_coding	1.7203	1.43808	0.835947
chr12:24572286-24617391	ENSMUSG00000020656	Grhl1	protein_coding	0.919266	1.14375	1.2442
chr12:31484828-31499616	ENSMUSG00000020659	Cbll1	protein_coding	15.6008	19.9935	1.28157
chr12:3806006-3914443	ENSMUSG00000020661	Dnmt3a	protein_coding	54.6994	34.3743	0.628423
chr12:31331563-31351437	ENSMUSG00000020664	Dld	protein_coding	19.8401	20.5855	1.03757
chr12:3365131-3406494	ENSMUSG00000020668	Kif3c	protein_coding	0.784645	1.22597	1.56245
chr12:3247429-3309969	ENSMUSG00000020671	Rab10	protein_coding	16.1942	12.4522	0.768932
chr12:29938035-30017658	ENSMUSG00000020674	Pxdn	protein_coding	2.51091	1.11245	0.443046
chr11:83942061-83963088	ENSMUSG00000020677	Ddx52	protein_coding	6.05046	8.53552	1.41072
chr11:83473085-83506743	ENSMUSG00000020680	Taf15	protein_coding	8.85725	11.8045	1.33275
chr11:104502744-104550620	ENSMUSG00000020687	Cdc27	protein_coding	14.3689	22.8599	1.59093
chr11:105126424-105140394	ENSMUSG00000020691	Mettl2	protein_coding	7.54629	5.67626	0.752192
chr11:82900767-82908411	ENSMUSG00000020692	Nle1	protein_coding	3.43395	2.38217	0.693712
chr11:105178806-105283959	ENSMUSG00000020694	Tlk2	protein_coding	25.9261	43.2235	1.66718
chr11:82802448-82871210	ENSMUSG00000020696	Rffl	protein_coding	5.53641	3.70902	0.669932
chr11:82781107-82804274	ENSMUSG00000020697	Lig3	protein_coding	10.643	13.6362	1.28123
chr11:106084612-106155446	ENSMUSG00000020700	Map3k3	protein_coding	2.35476	2.31341	0.98244
chr11:106216925-106249139	ENSMUSG00000020705	Ddx42	protein_coding	7.46031	12.2687	1.64453
chr11:106249141-106256079	ENSMUSG00000020706	Ftsj3	protein_coding	13.8363	14.9952	1.08375
chr11:106256153-106263120	ENSMUSG00000020708	Psmc5	protein_coding	51.2552	53.1527	1.03702
chr11:80154104-80178958	ENSMUSG00000020709	Adap2	protein_coding	0.725065	1.68641	2.32588
chr11:106394649-106487852	ENSMUSG00000020715	Ern1	protein_coding	1.0627	2.10735	1.98301
chr11:79339692-79581612	ENSMUSG00000020716	Nf1	protein_coding	2.62169	1.65593	0.631628
chr11:106654216-106750628	ENSMUSG00000020717	Pecam1	protein_coding	14.1784	8.14737	0.574631
chr11:106768252-106779537	ENSMUSG00000020718	Polg2	protein_coding	3.56827	1.60125	0.448745
chr11:106780354-106789185	ENSMUSG00000020719	Ddx5	protein_coding	56.8401	62.3396	1.09675
chr11:107479483-107504362	ENSMUSG00000020720	Psmd12	protein_coding	74.9761	52.8397	0.704754
chr11:107547929-107693826	ENSMUSG00000020721	Helz	protein_coding	13.5231	11.5949	0.857414
chr11:108425191-108860615	ENSMUSG00000020728	Cep112	protein_coding	1.35354	1.98693	1.46795
chr11:115163340-115181181	ENSMUSG00000020733	Slc9a3r1	protein_coding	4.72514	4.68687	0.991901
chr11:115490419-115491862	ENSMUSG00000020736	Nt5c	protein_coding	4.74501	1.98942	0.419266
chr11:115497352-115514387	ENSMUSG00000020737	Hn1	protein_coding	17.1604	15.032	0.875973
chr11:115523101-115536276	ENSMUSG00000020738	Sumo2	protein_coding	5.91403	2.95473	0.499614
chr11:115564433-115583985	ENSMUSG00000020739	Nup85	protein_coding	42.1432	21.9614	0.521114
chr11:115584254-115604051	ENSMUSG00000020740	Gga3	protein_coding	4.85745	4.39969	0.905761
chr11:74649494-74670847	ENSMUSG00000020741	Cluh	protein_coding	4.74787	6.05042	1.27434
chr11:115607917-115612969	ENSMUSG00000020743	Mif4gd	protein_coding	3.73143	2.99736	0.803274
chr11:115614177-115628295	ENSMUSG00000020744	Slc25a19	protein_coding	4.75961	2.65848	0.558551
chr11:74673948-74724670	ENSMUSG00000020745	Pafah1b1	protein_coding	16.4184	14.858	0.904966
chr11:115765432-115799366	ENSMUSG00000020747	2310067B10Rik	protein_coding	2.60591	1.3465	0.516709
chr11:115892594-115933477	ENSMUSG00000020752	Recql5	protein_coding	1.49724	1.36444	0.911304
chr11:115933281-115966725	ENSMUSG00000020755	Sap30bp	protein_coding	3.18784	7.97859	2.50282
chr11:116008456-116012719	ENSMUSG00000020766	Galk1	protein_coding	23.6973	16.5058	0.69653
chr11:116030321-116061214	ENSMUSG00000020770	Unk	protein_coding	4.56658	3.5904	0.786234
chr11:116131816-116138868	ENSMUSG00000020775	Mrpl38	protein_coding	6.00037	5.96746	0.994515
chr11:116142284-116168166	ENSMUSG00000020776	Fbf1	protein_coding	4.42813	3.06055	0.69116
chr11:116171887-116199045	ENSMUSG00000020777	Acox1	protein_coding	2.06331	3.16444	1.53368
chr11:116198854-116215318	ENSMUSG00000020778	Ten1	protein_coding	2.80844	1.31143	0.466959
chr11:116245165-116274217	ENSMUSG00000020780	Srp68	protein_coding	15.6917	9.52255	0.60685
chr11:115814723-115823094	ENSMUSG00000020781	Tsen54	protein_coding	3.21826	1.8193	0.565306
chr11:115824048-115855780	ENSMUSG00000020782	Llgl2	protein_coding	7.47225	5.86986	0.785555
chr11:73047782-73089317	ENSMUSG00000020783	1200014J11Rik	protein_coding	3.9483	2.29085	0.580211
chr11:72690005-72772146	ENSMUSG00000020790	Ankfy1	protein_coding	5.27995	6.3896	1.21016
chr11:116288000-116307233	ENSMUSG00000020792	Exoc7	protein_coding	2.29364	2.25754	0.984261
chr11:72607282-72686481	ENSMUSG00000020794	Ube2g1	protein_coding	11.1321	6.08268	0.546409
chr11:72344721-72362442	ENSMUSG00000020799	Tekt1	protein_coding	2.13983	0.643539	0.300743
chr11:72211723-72215592	ENSMUSG00000020801	Med31	protein_coding	5.73032	9.73842	1.69946
chr11:116537739-116581447	ENSMUSG00000020802	Ube2o	protein_coding	3.19435	3.20605	1.00366
chr11:72207546-72210015	ENSMUSG00000020803	Txndc17	protein_coding	24.5924	25.9074	1.05347
chr11:116598164-116627019	ENSMUSG00000020806	Rhbdf2	protein_coding	4.72274	3.64182	0.771125
chr11:72153928-72207459	ENSMUSG00000020807	4933427D14Rik	protein_coding	2.29139	0.801247	0.349678
chr11:72042031-72047370	ENSMUSG00000020808	Fam64a	protein_coding	2.47138	2.70137	1.09306
chr11:116671659-116675799	ENSMUSG00000020812	1810032O08Rik	protein_coding	10.0882	8.41766	0.834406
chr11:116803061-116828046	ENSMUSG00000020814	Mxra7	protein_coding	2.54809	1.29018	0.506332
chr11:70844777-70943105	ENSMUSG00000020817	Rabep1	protein_coding	11.7428	11.7202	0.998075
chr11:116852439-116875635	ENSMUSG00000020818	Mfsd11	protein_coding	1.9133	2.40165	1.25524
chr11:70700547-70731964	ENSMUSG00000020821	Kif1c	protein_coding	1.33553	0.946392	0.70863
chr11:117115167-117159268	ENSMUSG00000020823	Sec14l1	protein_coding	13.521	10.7257	0.793266
chr11:70562880-70614483	ENSMUSG00000020827	Mink1	protein_coding	6.51099	5.35877	0.823034
chr11:78465696-78472059	ENSMUSG00000020829	Slc46a1	protein_coding	0.947113	1.3667	1.44302
chr11:70235205-70237914	ENSMUSG00000020831	0610010K14Rik	protein_coding	18.0396	18.0118	0.998459
chr11:78073375-78080383	ENSMUSG00000020832	Eral1	protein_coding	3.89765	5.39729	1.38475
chr11:76924808-76987379	ENSMUSG00000020840	Blmh	protein_coding	17.5178	14.3515	0.819255
chr11:76778423-76847018	ENSMUSG00000020841	Cpd	protein_coding	2.1437	3.89187	1.81549
chr11:76406951-76416292	ENSMUSG00000020843	Timm22	protein_coding	1.53663	1.65291	1.07567
chr11:76257197-76399140	ENSMUSG00000020844	Nxn	protein_coding	2.58723	2.39572	0.925977
chr11:75732868-75765845	ENSMUSG00000020849	Ywhae	protein_coding	447.227	336.938	0.753392
chr11:75486815-75509449	ENSMUSG00000020850	Prpf8	protein_coding	42.9521	38.6662	0.900217
chr11:93949813-93956259	ENSMUSG00000020857	Nme2	protein_coding	99.8228	83.3708	0.835188
chr11:93996090-94126085	ENSMUSG00000020859	Spag9	protein_coding	7.58831	6.57399	0.866332
chr11:94287889-94321988	ENSMUSG00000020863	Luc7l3	protein_coding	45.5511	48.6642	1.06834
chr11:94328000-94341841	ENSMUSG00000020864	Ankrd40	protein_coding	4.10166	5.13997	1.25314
chr11:94663850-94677515	ENSMUSG00000020868	Xylt2	protein_coding	1.01514	1.67207	1.64714
chr11:94629766-94645216	ENSMUSG00000020869	Lrrc59	protein_coding	40.7663	37.6648	0.92392
chr11:95384691-95391776	ENSMUSG00000020873	Slc35b1	protein_coding	7.69536	5.6646	0.736106
chr11:96767554-96777559	ENSMUSG00000020876	Snx11	protein_coding	11.8181	7.98708	0.675835
chr11:98001507-98023034	ENSMUSG00000020882	Cacnb1	protein_coding	1.56417	0.948292	0.606261
chr11:98082555-98150403	ENSMUSG00000020883	Fbxl20	protein_coding	6.43078	4.39916	0.684079
chr11:70017084-70045532	ENSMUSG00000020886	Dlg4	protein_coding	4.17994	2.07183	0.495659
chr11:70000594-70012301	ENSMUSG00000020888	Dvl2	protein_coding	8.13985	3.78301	0.464751
chr11:98767931-98775333	ENSMUSG00000020889	Nr1d1	protein_coding	5.65805	1.94927	0.344512
chr11:69095216-69109960	ENSMUSG00000020893	Per1	protein_coding	4.51039	4.44428	0.985343
chr11:69088489-69092384	ENSMUSG00000020894	Vamp2	protein_coding	8.21091	5.23305	0.637328
chr11:69070805-69073293	ENSMUSG00000020895	Tmem107	protein_coding	4.43289	4.14929	0.936024
chr11:69045646-69051664	ENSMUSG00000020897	Aurkb	protein_coding	33.2012	22.6722	0.682871
chr11:69015910-69036473	ENSMUSG00000020898	Ctc1	protein_coding	14.2826	13.1701	0.922108
chr11:68985696-69008460	ENSMUSG00000020899	Pfas	protein_coding	9.7831	7.49386	0.766001
chr11:68691558-68816632	ENSMUSG00000020900	Myh10	protein_coding	6.6407	5.84598	0.880326
chr11:67966192-68207148	ENSMUSG00000020903	Stx8	protein_coding	13.6149	14.4245	1.05946
chr11:67037904-67052594	ENSMUSG00000020910	Adprm	protein_coding	5.76308	3.34244	0.579974
chr11:100140809-100148665	ENSMUSG00000020911	Krt19	protein_coding	3.3899	2.53856	0.748857
chr11:98992942-99024189	ENSMUSG00000020914	Top2a	protein_coding	108.666	79.7827	0.734198
chr11:100476352-100528000	ENSMUSG00000020917	Acly	protein_coding	29.0592	24.9282	0.857842
chr11:100704745-100712465	ENSMUSG00000020918	Kat2a	protein_coding	14.7267	11.1777	0.759013
chr11:102152545-102156404	ENSMUSG00000020921	Tmem101	protein_coding	2.72518	2.24559	0.824014
chr11:102162496-102185296	ENSMUSG00000020922	Lsm12	protein_coding	19.1538	12.5119	0.653232
chr11:102304559-102319742	ENSMUSG00000020923	Ubtf	protein_coding	8.24702	6.56152	0.795624
chr11:102684685-102697782	ENSMUSG00000020925	Ccdc43	protein_coding	11.192	14.1771	1.26673
chr11:102838472-102880985	ENSMUSG00000020929	Eftud2	protein_coding	23.4137	25.0089	1.06813
chr11:102994046-103028333	ENSMUSG00000020935	Dcakd	protein_coding	23.3317	22.7587	0.975439
chr11:103028189-103068912	ENSMUSG00000020936	Nmt1	protein_coding	12.1785	11.1484	0.915412
chr11:103070303-103101658	ENSMUSG00000020937	Plcd3	protein_coding	1.14921	0.99053	0.861919
chr11:103676848-103697898	ENSMUSG00000020946	Gosr2	protein_coding	3.9212	9.2508	2.35917
chr12:64942439-64965536	ENSMUSG00000020948	Klhl28	protein_coding	2.1669	3.22039	1.48617
chr12:65062435-65073944	ENSMUSG00000020949	Fkbp3	protein_coding	161.147	96.0127	0.595808
chr12:51377579-51450096	ENSMUSG00000020952	Scfd1	protein_coding	4.24296	3.07913	0.725704
chr12:51593340-51605773	ENSMUSG00000020953	Coch	protein_coding	1.66621	11.1147	6.67067
chr12:51608540-51691914	ENSMUSG00000020954	Strn3	protein_coding	10.9317	6.3951	0.585005
chr12:51690965-51738939	ENSMUSG00000020955	Ap4s1	protein_coding	2.32133	1.31113	0.564818
chr12:51988311-52006501	ENSMUSG00000020956	Dtd2	protein_coding	2.20685	2.62526	1.18959
chr12:91638541-91788387	ENSMUSG00000020961	Ston2	protein_coding	2.3787	9.96926	4.19105
chr12:91555915-91590487	ENSMUSG00000020962	Gtf2a1	protein_coding	12.0108	16.8985	1.40694
chr12:91806042-91849157	ENSMUSG00000020964	Sel1l	protein_coding	3.28808	3.60527	1.09646
chr12:69189086-69198429	ENSMUSG00000020973	Dnaaf2	protein_coding	3.68175	2.9118	0.790874
chr12:69201778-69228190	ENSMUSG00000020974	Pole2	protein_coding	12.1583	7.13406	0.586763
chr12:69296680-69310687	ENSMUSG00000020978	Klhdc2	protein_coding	9.1936	6.09966	0.663467
chr12:69311543-69357176	ENSMUSG00000020982	Nemf	protein_coding	12.8073	11.0374	0.861802
chr12:58958382-59012017	ENSMUSG00000020986	Sec23a	protein_coding	8.48908	5.07132	0.597393
chr12:69690435-69724874	ENSMUSG00000020988	L2hgdh	protein_coding	16.6606	10.1313	0.608101
chr12:59043092-59061461	ENSMUSG00000020993	Trappc6b	protein_coding	20.6562	19.6471	0.95115
chr12:59066918-59074017	ENSMUSG00000020994	Pnn	protein_coding	25.1112	30.4318	1.21189
chr12:59129719-59191583	ENSMUSG00000021000	Ctage5	protein_coding	10.8574	7.78521	0.717042
chr12:98628156-98669815	ENSMUSG00000021007	Spata7	protein_coding	2.09052	2.41019	1.15292
chr12:98676740-98737405	ENSMUSG00000021009	Ptpn21	protein_coding	1.3602	0.724136	0.532374
chr12:98746967-98787774	ENSMUSG00000021012	Zc3h14	protein_coding	9.58302	7.16757	0.747944
chr16:20717664-20722267	ENSMUSG00000021018	Polr2h	protein_coding	25.6651	19.8974	0.775274
chr12:55280813-55303000	ENSMUSG00000021022	Ppp2r3c	protein_coding	3.81816	2.27643	0.596211
chr12:55299576-55382533	ENSMUSG00000021023	1110008L16Rik	protein_coding	10.0179	4.46124	0.445325
chr12:55384221-55418454	ENSMUSG00000021024	Psma6	protein_coding	73.0397	44.5617	0.610102
chr12:55489410-55492647	ENSMUSG00000021025	Nfkbia	protein_coding	1.7393	3.87664	2.22885
chr12:55602928-55821167	ENSMUSG00000021027	Ralgapa1	protein_coding	1.38275	1.41648	1.02439
chr12:56328305-56345894	ENSMUSG00000021028	Mbip	protein_coding	5.57358	4.60898	0.826933
chr12:87147706-87164721	ENSMUSG00000021033	Gstz1	protein_coding	4.91262	4.71561	0.959899
chr12:87305057-87388355	ENSMUSG00000021036	Sptlc2	protein_coding	47.3506	45.0191	0.950762
chr12:87266745-87273997	ENSMUSG00000021037	Ahsa1	protein_coding	31.311	31.5237	1.00679
chr12:87238874-87266286	ENSMUSG00000021038	Vipas39	protein_coding	1.84177	1.75195	0.951237
chr12:87449935-87472299	ENSMUSG00000021039	Snw1	protein_coding	10.0642	40.6263	4.03672
chr12:87443895-87452206	ENSMUSG00000021040	Slirp	protein_coding	23.6843	26.8398	1.13323
chr12:76255231-76319820	ENSMUSG00000021048	Mthfd1	protein_coding	20.9444	24.1106	1.15117
chr12:75450882-75596200	ENSMUSG00000021051	Ppp2r5e	protein_coding	3.45036	3.33051	0.965264
chr12:75714247-75735729	ENSMUSG00000021054	Sgpp1	protein_coding	0.906967	1.8264	2.01374
chr12:76797959-76822908	ENSMUSG00000021062	Rab15	protein_coding	3.35164	2.5267	0.75387
chr12:77238103-77476338	ENSMUSG00000021065	Fut8	protein_coding	1.04237	1.05272	1.00994
chr12:69965011-69987002	ENSMUSG00000021067	Sav1	protein_coding	2.15499	1.43076	0.663929
chr12:70453094-70468040	ENSMUSG00000021072	Tmx1	protein_coding	6.7233	5.79162	0.861425
chr12:70937856-70964718	ENSMUSG00000021076	Actr10	protein_coding	3.38754	3.24546	0.958058
chr12:71123172-71136675	ENSMUSG00000021079	Timm9	protein_coding	11.0061	6.80276	0.618091
chr12:72650355-72664828	ENSMUSG00000021094	Dhrs7	protein_coding	4.45784	3.40419	0.763639
chr12:72761210-72794940	ENSMUSG00000021096	Ppm1a	protein_coding	8.53093	9.347	1.09566
chr12:72881108-72940774	ENSMUSG00000021098	4930447C04Rik	protein_coding	21.8064	13.8679	0.635955
chr12:105032688-105040910	ENSMUSG00000021102	Glrx5	protein_coding	10.3465	8.50179	0.821711
chr12:73123716-73273988	ENSMUSG00000021103	Mnat1	protein_coding	17.1288	12.687	0.740685
chr12:73584796-73778185	ENSMUSG00000021108	Prkch	protein_coding	0.222719	7.08478	31.8103
chr12:73901374-73947530	ENSMUSG00000021109	Hif1a	protein_coding	10.3627	7.73427	0.746355
chr12:105784693-105838944	ENSMUSG00000021111	Papola	protein_coding	68.5643	63.4879	0.925961
chr12:78748946-78840711	ENSMUSG00000021112	Mpp5	protein_coding	5.805	6.57455	1.13257
chr12:73964529-73984820	ENSMUSG00000021113	Snapc1	protein_coding	2.74671	5.47846	1.99455
chr12:78842988-78861638	ENSMUSG00000021114	Atp6v1d	protein_coding	24.6478	19.6254	0.796233
chr12:106010262-106077410	ENSMUSG00000021115	Vrk1	protein_coding	6.75488	4.98176	0.737506
chr12:78861818-78887010	ENSMUSG00000021116	Eif2s1	protein_coding	32.2615	27.4222	0.849998
chr12:79080672-79089670	ENSMUSG00000021120	Pigh	protein_coding	1.5291	1.56322	1.02231
chr12:79156016-79172667	ENSMUSG00000021124	Vti1b	protein_coding	11.468	10.3041	0.898503
chr12:79130776-79156301	ENSMUSG00000021125	Arg2	protein_coding	0.2	22.7778	113.889
chr12:80107759-80113013	ENSMUSG00000021127	Zfp36l1	protein_coding	7.8657	9.32203	1.18515
chr12:80634021-80644341	ENSMUSG00000021131	Erh	protein_coding	20.2578	14.9136	0.736186
chr12:80790531-80880832	ENSMUSG00000021133	Susd6	protein_coding	6.61998	4.78903	0.723421
chr12:80945503-80950507	ENSMUSG00000021134	Srsf5	protein_coding	79.0086	169.012	2.13916
chr12:81026807-81186414	ENSMUSG00000021136	Smoc1	protein_coding	1.60633	1.64294	1.02279
chr12:81358859-81532905	ENSMUSG00000021139	Gm20498	protein_coding	1.39227	0.97808	0.70251
chr12:113014507-113074401	ENSMUSG00000021143	Pacs2	protein_coding	2.24748	1.0434	0.464252
chr12:113098277-113137206	ENSMUSG00000021144	Mta1	protein_coding	11.1956	7.41829	0.66261
chr13:8802967-8871909	ENSMUSG00000021147	Wdr37	protein_coding	4.67125	5.02483	1.07569
chr13:8972070-8996017	ENSMUSG00000021149	Gtpbp4	protein_coding	41.1048	24.9455	0.606874
chr13:9684835-9765321	ENSMUSG00000021156	Zmynd11	protein_coding	3.14342	2.55243	0.811993
chr12:116281221-116373096	ENSMUSG00000021171	Esyt2	protein_coding	4.70376	4.58478	0.974705
chr12:117804288-117878706	ENSMUSG00000021175	Cdca7l	protein_coding	6.58132	3.04117	0.462091
chr12:99884516-99955219	ENSMUSG00000021177	Tdp1	protein_coding	4.65165	3.62299	0.778862
chr12:100110185-100123364	ENSMUSG00000021178	Psmc1	protein_coding	34.3337	32.5023	0.946659
chr12:100125451-100159653	ENSMUSG00000021179	Nrde2	protein_coding	1.07464	1.36444	1.26966
chr12:100549777-100725028	ENSMUSG00000021180	Rps6ka5	protein_coding	1.74522	1.32388	0.758572
chr12:100912699-101028983	ENSMUSG00000021182	Ccdc88c	protein_coding	1.39094	0.812406	0.584068
chr12:100779056-100896981	ENSMUSG00000021185	9030617O03Rik	protein_coding	1.22687	1.8232	1.48606
chr12:101834042-101913267	ENSMUSG00000021188	Trip11	protein_coding	0.826397	2.22928	2.69759
chr12:101918900-101958246	ENSMUSG00000021189	Atxn3	protein_coding	5.2018	4.81661	0.925952
chr12:102394083-102439813	ENSMUSG00000021190	Lgmn	protein_coding	5.09538	2.65796	0.521641
chr12:102469133-102497902	ENSMUSG00000021192	Golga5	protein_coding	2.60811	2.66214	1.02072
chr13:6548156-6580139	ENSMUSG00000021193	Pitrm1	protein_coding	16.0907	15.4141	0.957948
chr13:6579767-6648777	ENSMUSG00000021196	Pfkp	protein_coding	50.7676	33.2499	0.654942
chr12:103388681-103406350	ENSMUSG00000021203	Otub2	protein_coding	1.44382	1.53719	1.06467
chr13:3882564-3918220	ENSMUSG00000021215	Net1	protein_coding	8.1748	8.26474	1.011
chr13:3538074-3566261	ENSMUSG00000021218	Gdi2	protein_coding	69.7424	56.1312	0.804837
chr12:83213744-83487716	ENSMUSG00000021221	Dpf3	protein_coding	0.2	2.82513	14.1257
chr12:83520465-83541988	ENSMUSG00000021222	Dcaf4	protein_coding	7.59298	4.20508	0.553811
chr12:83794033-83921934	ENSMUSG00000021224	Numb	protein_coding	4.88217	5.7994	1.18787
chr12:84361656-84373796	ENSMUSG00000021235	Coq6	protein_coding	3.04664	2.55286	0.837926
chr12:84373856-84409029	ENSMUSG00000021236	Entpd5	protein_coding	1.98589	1.24109	0.624955
chr12:84430722-84450950	ENSMUSG00000021238	Aldh6a1	protein_coding	6.44985	4.34578	0.673781
chr12:84602530-84617466	ENSMUSG00000021240	Abcd4	protein_coding	8.39467	5.11139	0.608884
chr12:84773269-84775089	ENSMUSG00000021241	Isca2	protein_coding	10.2659	11.3763	1.10817
chr12:84754559-84773112	ENSMUSG00000021242	Npc2	protein_coding	13.0885	8.37606	0.639955
chr12:84970896-84983303	ENSMUSG00000021243	Fcf1	protein_coding	57.2619	57.7961	1.00933
chr12:84996320-85070515	ENSMUSG00000021244	Ylpm1	protein_coding	6.84709	9.64934	1.40926
chr12:85234528-85270591	ENSMUSG00000021245	Mlh3	protein_coding	4.49473	3.86222	0.859277
chr12:85340613-85374717	ENSMUSG00000021248	Tmed10	protein_coding	7.95135	5.00927	0.62999
chr12:85815447-85824550	ENSMUSG00000021252	0610007P14Rik	protein_coding	21.4338	13.9607	0.651337
chr12:86361116-86521628	ENSMUSG00000021255	Esrrb	protein_coding	12.7715	6.46008	0.505818
chr12:86700501-86726460	ENSMUSG00000021257	Angel1	protein_coding	2.94714	1.76511	0.598924
chr12:108179737-108203359	ENSMUSG00000021258	Ccnk	protein_coding	22.4847	23.5059	1.04542
chr12:108554719-108688513	ENSMUSG00000021262	Evl	protein_coding	3.82504	4.51576	1.18058
chr12:108686791-108702306	ENSMUSG00000021263	Degs2	protein_coding	1.75364	1.66059	0.946942
chr12:108792972-108816632	ENSMUSG00000021264	Yy1	protein_coding	10.7061	12.7164	1.18777
chr12:108860029-108894174	ENSMUSG00000021266	Wars	protein_coding	7.49587	6.64746	0.886816
chr12:110690604-110702728	ENSMUSG00000021270	Hsp90aa1	protein_coding	581.774	421.585	0.724654
chr12:110850278-110869998	ENSMUSG00000021271	Zfp839	protein_coding	1.36546	1.79446	1.31418
chr14:63145152-63177793	ENSMUSG00000021273	Fdft1	protein_coding	29.7526	15.4499	0.519279
chr12:110889263-110972394	ENSMUSG00000021275	Tecpr2	protein_coding	1.00363	1.01357	1.0099
chr12:110872609-110889145	ENSMUSG00000021276	Cinp	protein_coding	6.05521	4.68481	0.773682
chr12:111292971-111377718	ENSMUSG00000021279	Cdc42bpb	protein_coding	2.58054	2.37315	0.919635
chr12:111538100-111546753	ENSMUSG00000021282	Eif5	protein_coding	46.1001	58.3623	1.26599
chr12:111828457-111908055	ENSMUSG00000021285	Ppp1r13b	protein_coding	1.82056	1.9065	1.04721
chr12:111814169-111828388	ENSMUSG00000021286	Zfyve21	protein_coding	6.28164	5.28646	0.841572
chr12:111803191-111813873	ENSMUSG00000021287	Xrcc3	protein_coding	3.85539	3.32677	0.862889
chr12:111758848-111807844	ENSMUSG00000021288	Klc1	protein_coding	7.80557	3.81692	0.489
chr12:111961375-111966977	ENSMUSG00000021290	2010107E04Rik	protein_coding	70.9368	78.8135	1.11104
chr13:14052448-14063401	ENSMUSG00000021302	Ggps1	protein_coding	6.50148	5.257	0.808585
chr13:12186541-12258113	ENSMUSG00000021311	Mtr	protein_coding	2.19968	2.0313	0.92345
chr13:18948350-19150915	ENSMUSG00000021314	Amph	protein_coding	1.57208	2.34783	1.49345
chr13:15463234-15730026	ENSMUSG00000021318	Gli3	protein_coding	1.07012	2.27766	2.12841
chr13:19623174-19632821	ENSMUSG00000021319	Sfrp4	protein_coding	4.15372	1.63394	0.393369
chr13:20794118-21024252	ENSMUSG00000021322	Aoah	protein_coding	2.20765	1.68936	0.76523
chr13:21179444-21194724	ENSMUSG00000021326	Trim27	protein_coding	9.01913	7.64344	0.84747
chr13:21387012-21402755	ENSMUSG00000021327	Zkscan3	protein_coding	1.64359	1.93578	1.17777
chr13:24012343-24280795	ENSMUSG00000021338	Lrrc16a	protein_coding	4.18246	5.04696	1.2067
chr13:24992482-25020379	ENSMUSG00000021339	Mrs2	protein_coding	1.85508	1.54046	0.830406
chr13:30813918-30974047	ENSMUSG00000021357	Exoc2	protein_coding	4.44795	3.36483	0.756489
chr13:40859767-40960891	ENSMUSG00000021360	Gcnt2	protein_coding	5.58616	4.30446	0.770558
chr13:41016249-41022575	ENSMUSG00000021361	Tmem14c	protein_coding	10.0933	8.10451	0.802963
chr13:41182494-41220405	ENSMUSG00000021364	Elovl2	protein_coding	2.74947	4.74704	1.72653
chr13:42052020-42185026	ENSMUSG00000021366	Hivep1	protein_coding	1.84344	0.944207	0.512198
chr13:43151743-43171501	ENSMUSG00000021368	Tbc1d7	protein_coding	2.97802	2.17228	0.729439
chr13:46679904-46727940	ENSMUSG00000021374	Nup153	protein_coding	29.334	24.0787	0.820849
chr13:46749086-46929718	ENSMUSG00000021375	Kif13a	protein_coding	1.74376	1.06343	0.609848
chr13:47025169-47044737	ENSMUSG00000021376	Tpmt	protein_coding	8.67745	6.29286	0.725197
chr13:47084774-47106201	ENSMUSG00000021377	Dek	protein_coding	99.5982	102.597	1.03011
chr13:49421310-49462990	ENSMUSG00000021385	Ippk	protein_coding	2.88474	3.78139	1.31083
chr13:49464026-49652746	ENSMUSG00000021391	Cenpp	protein_coding	7.23128	6.42725	0.888811
chr13:49653349-49679015	ENSMUSG00000021392	Nol8	protein_coding	12.8159	17.2602	1.34679
chr13:51100879-51152546	ENSMUSG00000021395	Spin1	protein_coding	15.3865	8.97915	0.583574
chr13:32802037-32822609	ENSMUSG00000021400	Wrnip1	protein_coding	2.93133	3.76006	1.28271
chr13:34002362-34035170	ENSMUSG00000021408	Ripk1	protein_coding	0.846216	1.17533	1.38893
chr13:34875493-34902877	ENSMUSG00000021413	Prpf4b	protein_coding	11.5636	11.8584	1.02549
chr13:34977747-35027094	ENSMUSG00000021417	Eci2	protein_coding	6.82645	4.99508	0.731724
chr13:35893471-35906359	ENSMUSG00000021418	Rpp40	protein_coding	12.9489	11.987	0.925719
chr13:36117410-36537592	ENSMUSG00000021420	Fars2	protein_coding	2.88208	3.24896	1.1273
chr13:37971400-37994190	ENSMUSG00000021427	Ssr1	protein_coding	6.80524	3.6261	0.532838
chr13:38036988-38061433	ENSMUSG00000021428	Riok1	protein_coding	3.7364	4.74488	1.2699
chr13:38204938-38227663	ENSMUSG00000021431	Snrnp48	protein_coding	20.5463	18.6986	0.910071
chr13:51701245-51793747	ENSMUSG00000021451	Sema4d	protein_coding	6.29633	5.04355	0.80103
chr13:51846677-51848468	ENSMUSG00000021453	Gadd45g	protein_coding	6.32582	4.26264	0.673848
chr13:62836883-62858400	ENSMUSG00000021456	Fbp2	protein_coding	0.916184	2.40446	2.62442
chr13:52583172-52648792	ENSMUSG00000021457	Syk	protein_coding	2.38868	1.05797	0.442912
chr13:63014933-63326096	ENSMUSG00000021458	2010111I01Rik	protein_coding	2.19186	1.19189	0.543779
chr13:52835118-52929681	ENSMUSG00000021460	Auh	protein_coding	5.15618	3.83428	0.743629
chr13:63508327-63573598	ENSMUSG00000021466	Ptch1	protein_coding	14.1436	2.45041	0.173253
chr13:53332715-53377365	ENSMUSG00000021468	Sptlc1	protein_coding	3.19086	3.27296	1.02573
chr13:63815239-63900302	ENSMUSG00000021470	Ercc6l2	protein_coding	8.90596	7.19935	0.808375
chr13:54071844-54108346	ENSMUSG00000021474	Sfxn1	protein_coding	12.3986	7.4434	0.600339
chr13:64363213-64370306	ENSMUSG00000021477	Ctsl	protein_coding	33.4746	48.7887	1.45748
chr13:55105310-55134825	ENSMUSG00000021481	Zfp346	protein_coding	8.11312	8.95293	1.10351
chr13:64291835-64312710	ENSMUSG00000021482	Aaed1	protein_coding	4.6299	2.47767	0.535146
chr13:55343832-55362783	ENSMUSG00000021484	Lman2	protein_coding	6.14141	4.41617	0.719082
chr13:55325167-55329758	ENSMUSG00000021485	Mxd3	protein_coding	1.24981	0.786567	0.629352
chr13:55322054-55325271	ENSMUSG00000021486	Prelid1	protein_coding	37.6041	25.7629	0.685108
chr13:55209781-55318325	ENSMUSG00000021488	Nsd1	protein_coding	11.3645	7.07128	0.622229
chr13:55495794-55513676	ENSMUSG00000021493	Pdlim7	protein_coding	4.10422	7.95701	1.93874
chr13:55530409-55536658	ENSMUSG00000021494	Ddx41	protein_coding	7.80378	6.34863	0.813533
chr13:55539318-55571120	ENSMUSG00000021495	Fam193b	protein_coding	2.41569	1.76547	0.730835
chr13:55727367-55776830	ENSMUSG00000021496	Pcbd2	protein_coding	2.00962	2.63552	1.31146
chr13:55714649-55726221	ENSMUSG00000021497	Txndc15	protein_coding	2.7614	1.83336	0.663922
chr13:55635026-55681256	ENSMUSG00000021500	Ddx46	protein_coding	16.8911	11.6016	0.686847
chr13:55623004-55632411	ENSMUSG00000021501	Caml	protein_coding	2.90123	3.21636	1.10862
chr13:67617000-67637791	ENSMUSG00000021510	Zfp729a	protein_coding	2.26951	1.44738	0.637751
chr13:65278813-65304221	ENSMUSG00000021514	Zfp369	protein_coding	5.11102	5.97293	1.16864
chr13:66932829-66998401	ENSMUSG00000021518	Ptdss1	protein_coding	2.51541	2.04429	0.812708
chr13:66906967-66933088	ENSMUSG00000021519	Mterf3	protein_coding	5.88219	5.00387	0.850681
chr13:66900616-66905378	ENSMUSG00000021520	Uqcrb	protein_coding	25.0419	21.0722	0.841478
chr13:68582247-68592279	ENSMUSG00000021532	Fastkd3	protein_coding	3.56485	5.11168	1.43391
chr13:81783291-81797143	ENSMUSG00000021537	Cetn3	protein_coding	69.2507	41.1653	0.594438
chr13:56703009-56742377	ENSMUSG00000021540	Smad5	protein_coding	2.973	2.58737	0.870286
chr13:58391141-58403343	ENSMUSG00000021546	Hnrnpk	protein_coding	228.049	169.936	0.745174
chr13:85189407-85223469	ENSMUSG00000021548	Ccnh	protein_coding	7.90926	7.29333	0.922126
chr13:85214779-85289029	ENSMUSG00000021549	Rasa1	protein_coding	5.49191	5.42887	0.988522
chr13:58380045-58385225	ENSMUSG00000021550	2210016F16Rik	protein_coding	1.1989	0.855417	0.713501
chr13:58233350-58274188	ENSMUSG00000021552	Gkap1	protein_coding	1.61701	1.81447	1.12212
chr13:59585258-59634798	ENSMUSG00000021555	Naa35	protein_coding	13.7291	12.5585	0.914736
chr13:59634995-59675784	ENSMUSG00000021556	Golm1	protein_coding	6.80856	3.53984	0.519909
chr13:59449536-59585227	ENSMUSG00000021557	Agtpbp1	protein_coding	3.38537	1.86106	0.549735
chr13:60601946-60763185	ENSMUSG00000021559	Dapk1	protein_coding	3.31533	1.19804	0.361364
chr13:73911346-73937767	ENSMUSG00000021569	Trip13	protein_coding	7.87892	6.32249	0.802457
chr13:74036494-74062285	ENSMUSG00000021572	Cep72	protein_coding	1.32729	1.26934	0.956341
chr13:74303120-74317326	ENSMUSG00000021576	Pdcd6	protein_coding	11.2692	8.00094	0.709983
chr13:74322253-74350280	ENSMUSG00000021577	Sdha	protein_coding	27.5567	27.1849	0.986506
chr13:74350308-74365783	ENSMUSG00000021578	Ccdc127	protein_coding	6.82034	7.31825	1.073
chr13:74694285-74807921	ENSMUSG00000021585	Cast	protein_coding	2.37223	3.04987	1.28566
chr13:75869536-75943925	ENSMUSG00000021589	Rhobtb3	protein_coding	1.62126	1.65825	1.02282
chr13:75839867-75850151	ENSMUSG00000021591	Glrx	protein_coding	7.14143	17.8529	2.4999
chr13:69533745-69635780	ENSMUSG00000021595	Nsun2	protein_coding	37.9221	24.9751	0.65859
chr13:77043087-77135473	ENSMUSG00000021597	Ankrd32	protein_coding	1.72577	2.48632	1.4407
chr13:69809881-69816094	ENSMUSG00000021598	Med10	protein_coding	7.59239	17.1125	2.25391
chr13:73319873-73328542	ENSMUSG00000021606	Ndufs6	protein_coding	59.2974	41.7023	0.703273
chr13:73331008-73332175	ENSMUSG00000021607	Mrpl36	protein_coding	12.472	8.82212	0.707351
chr13:73467196-73516422	ENSMUSG00000021608	Lpcat1	protein_coding	7.07097	3.8446	0.543716
chr13:73604001-73620639	ENSMUSG00000021610	Clptm1l	protein_coding	3.09066	2.56327	0.829362
chr13:73627000-73649041	ENSMUSG00000021611	Tert	protein_coding	1.4543	0.822747	0.565732
chr13:89774026-90089608	ENSMUSG00000021615	Xrcc4	protein_coding	1.66645	1.25983	0.755996
chr13:90935348-91223987	ENSMUSG00000021619	Atg10	protein_coding	1.18369	1.02657	0.86726
chr13:91796532-91807705	ENSMUSG00000021621	Zcchc9	protein_coding	19.0085	22.2529	1.17068
chr13:100802648-100833427	ENSMUSG00000021629	Slc30a5	protein_coding	4.74482	2.81354	0.592971
chr13:100617164-100651059	ENSMUSG00000021635	Rad17	protein_coding	3.44282	3.85082	1.11851
chr13:100496506-100552718	ENSMUSG00000021638	Ocln	protein_coding	2.02257	1.44859	0.716213
chr13:100460217-100492579	ENSMUSG00000021639	Gtf2h2	protein_coding	16.0445	13.73	0.855745
chr13:100107996-100114571	ENSMUSG00000021643	Serf1	protein_coding	1.10484	1.41633	1.28194
chr13:100124851-100137690	ENSMUSG00000021645	Smn1	protein_coding	16.1859	16.0937	0.994304
chr13:99948532-100015639	ENSMUSG00000021646	Mccc2	protein_coding	3.25157	2.67023	0.821212
chr13:99319648-99344678	ENSMUSG00000021650	Ptcd2	protein_coding	6.04551	4.43183	0.733079
chr13:98309895-98317006	ENSMUSG00000021660	Btf3	protein_coding	98.8362	61.2713	0.619929
chr13:98263157-98274750	ENSMUSG00000021661	Ankra2	protein_coding	1.71106	1.1826	0.691151
chr13:97176331-97198357	ENSMUSG00000021665	Hexb	protein_coding	18.9776	12.3109	0.648707
chr13:97137936-97181195	ENSMUSG00000021666	Gfm2	protein_coding	10.447	7.65157	0.732415
chr13:96480688-96542485	ENSMUSG00000021668	Polk	protein_coding	6.97014	4.15057	0.595479
chr13:96542617-96640167	ENSMUSG00000021669	Col4a3bp	protein_coding	4.38616	4.52973	1.03273
chr13:96648966-96670936	ENSMUSG00000021670	Hmgcr	protein_coding	26.4881	11.753	0.443708
chr13:96388293-96415587	ENSMUSG00000021671	Poc5	protein_coding	1.92405	3.08706	1.60446
chr13:95627176-95891922	ENSMUSG00000021676	Iqgap2	protein_coding	2.40734	2.33341	0.96929
chr13:95511731-95525240	ENSMUSG00000021678	F2rl1	protein_coding	12.7965	6.27762	0.490573
chr13:95350682-95375352	ENSMUSG00000021681	Aggf1	protein_coding	7.54787	9.89366	1.31079
chr13:94358959-94566316	ENSMUSG00000021686	Ap3b1	protein_coding	16.3575	13.5068	0.825728
chr13:94201309-94285857	ENSMUSG00000021687	Scamp1	protein_coding	8.30887	115.854	13.9434
chr13:93430096-93499808	ENSMUSG00000021690	Jmy	protein_coding	2.4674	2.32623	0.942786
chr13:106947128-106960224	ENSMUSG00000021692	Dimt1	protein_coding	3.88043	2.69888	0.695509
chr13:106958995-107022126	ENSMUSG00000021693	Kif2a	protein_coding	27.0284	27.0249	0.999871
chr13:108158730-108195364	ENSMUSG00000021694	Ercc8	protein_coding	2.81024	1.62548	0.578415
chr13:108316331-108407782	ENSMUSG00000021697	Depdc1b	protein_coding	4.25842	4.70477	1.10482
chr13:108449947-109953461	ENSMUSG00000021699	Pde4d	protein_coding	3.56311	1.54709	0.434197
chr13:110395043-110400844	ENSMUSG00000021701	Plk2	protein_coding	5.91318	16.8925	2.85675
chr13:92611137-92711944	ENSMUSG00000021703	Serinc5	protein_coding	2.59261	2.11538	0.815925
chr13:92844786-92858230	ENSMUSG00000021704	Mtx3	protein_coding	1.24337	0.775053	0.623351
chr13:92487107-92530868	ENSMUSG00000021706	Zfyve16	protein_coding	1.11042	2.23979	2.01706
chr13:92354782-92389053	ENSMUSG00000021707	Dhfr	protein_coding	3.05436	3.77861	1.23712
chr13:103818786-103920514	ENSMUSG00000021709	Erbb2ip	protein_coding	0.838303	1.84964	2.20641
chr13:104023438-104109614	ENSMUSG00000021710	Nln	protein_coding	4.18069	3.89597	0.931899
chr13:104142148-104178469	ENSMUSG00000021711	Trappc13	protein_coding	11.0022	7.2779	0.661498
chr13:104178796-104203372	ENSMUSG00000021712	Trim23	protein_coding	7.17612	7.08028	0.986644
chr13:104205120-104228844	ENSMUSG00000021713	Ppwd1	protein_coding	13.21	10.9322	0.827563
chr13:104228954-104249615	ENSMUSG00000021714	Cenpk	protein_coding	2.88978	2.30968	0.799258
chr13:104631139-104817142	ENSMUSG00000021715	Cwc27	protein_coding	13.021	8.85027	0.679692
chr13:104792483-104839274	ENSMUSG00000021716	Srek1ip1	protein_coding	6.77318	4.04981	0.597919
chr13:117220624-117274098	ENSMUSG00000021728	Emb	protein_coding	31.8126	13.7918	0.433532
chr13:118380109-118387252	ENSMUSG00000021731	Mrps30	protein_coding	6.9533	6.3805	0.917623
chr14:14703024-14799943	ENSMUSG00000021733	Slc4a7	protein_coding	6.61045	3.06058	0.46299
[truncated: 7,584 more rows]

## Sheet: Table S2
Supplementary Table S2: FPKM of genes in untreated control and hydrogen peroxide treated ESCs
Note: Shown is the average of two replicates.
locus	tracking_id	gene_short_name	gene_type	Ctrl	H2O2 treated	FoldChange
chr3:108107279-108146146	ENSMUSG00000000001	Gnai3	protein_coding	45.1947	39.1769	0.866845
chr16:18780446-18811987	ENSMUSG00000000028	Cdc45	protein_coding	27.9849	25.4407	0.909087
chrX:161117192-161258213	ENSMUSG00000000037	Scml2	protein_coding	0.502693	1.62334	3.22929
chr11:121237252-121255856	ENSMUSG00000000056	Narf	protein_coding	6.48417	7.95013	1.22608
chr13:5861488-5870393	ENSMUSG00000000078	Klf6	protein_coding	10.5296	14.9971	1.42428
chr4:120405280-120530186	ENSMUSG00000000085	Scmh1	protein_coding	10.6332	11.5545	1.08664
chr9:57521231-57532424	ENSMUSG00000000088	Cox5a	protein_coding	256.168	216.139	0.843741
chr11:85886421-85916097	ENSMUSG00000000094	Tbx4	protein_coding	0.158982	1.95061	12.2694
chr11:95568817-95587735	ENSMUSG00000000120	Ngfr	protein_coding	1.91735	2.16587	1.12962
chr11:103774149-103817957	ENSMUSG00000000125	Wnt3	protein_coding	0.165382	1.01837	6.15766
chr11:59306927-59333552	ENSMUSG00000000126	Wnt9a	protein_coding	0.774671	0.575549	0.742959
chr17:63896017-64139494	ENSMUSG00000000127	Fer	protein_coding	7.22081	7.00146	0.969624
chr7:126101714-126200501	ENSMUSG00000000131	Xpo6	protein_coding	35.2934	48.2129	1.36606
chrX:7762559-7775202	ENSMUSG00000000134	Tfe3	protein_coding	36.9001	47.9656	1.29988
chr11:108920348-108950783	ENSMUSG00000000142	Axin2	protein_coding	4.53819	6.54458	1.44211
chr5:140705010-140719379	ENSMUSG00000000148	Brat1	protein_coding	4.31308	6.0869	1.41126
chr5:140758407-140830431	ENSMUSG00000000149	Gna12	protein_coding	15.3872	15.5414	1.01002
chr7:143473720-143499334	ENSMUSG00000000154	Slc22a18	protein_coding	0.833127	0.922563	1.10735
chr9:50617320-50625000	ENSMUSG00000000167	Pih1d2	protein_coding	0.768743	1.38464	1.80117
chr9:50634632-50659780	ENSMUSG00000000168	Dlat	protein_coding	44.8861	42.9986	0.95795
chr9:50596337-50603849	ENSMUSG00000000171	Sdhd	protein_coding	119.172	87.3562	0.733029
chr6:127072901-127082294	ENSMUSG00000000182	Fgf23	protein_coding	0.216322	0.0954428	0.441207
chr6:127125161-127152193	ENSMUSG00000000184	Ccnd2	protein_coding	1.50532	3.83061	2.54471
chr2:31152315-31218775	ENSMUSG00000000194	Gpr107	protein_coding	11.5837	17.02	1.46931
chr14:123276640-123627144	ENSMUSG00000000197	Nalcn	protein_coding	0.0435125	0.293928	6.75502
chrX:134404550-134456573	ENSMUSG00000000223	Drp2	protein_coding	0.209069	0.0758933	0.363006
chr7:143005045-143019644	ENSMUSG00000000244	Tspan32	protein_coding	0.01	0.318232	31.8232
chr2:38339280-38369733	ENSMUSG00000000247	Lhx2	protein_coding	1.45414	1.23475	0.849125
chr13:45507443-45546382	ENSMUSG00000000253	Gmpr	protein_coding	5.53005	5.32538	0.96299
chr11:88999375-89020293	ENSMUSG00000000275	Trim25	protein_coding	23.2888	31.606	1.35714
chr11:89035178-89066850	ENSMUSG00000000276	Dgke	protein_coding	3.1768	7.69821	2.42326
chr11:88924019-88955465	ENSMUSG00000000278	Scpep1	protein_coding	64.2044	42.4905	0.6618
chr11:74830919-74845725	ENSMUSG00000000282	Mnt	protein_coding	9.50564	12.7403	1.34029
chr10:77530251-77565708	ENSMUSG00000000290	Itgb2	protein_coding	0.159374	0.129367	0.811725
chr10:31313381-31328204	ENSMUSG00000000295	Hddc2	protein_coding	29.7248	14.8958	0.501124
chr10:31332379-31445921	ENSMUSG00000000296	Tpd52l1	protein_coding	6.35359	4.59172	0.722697
chr11:59970613-60046489	ENSMUSG00000000301	Pemt	protein_coding	1.939	2.15165	1.10967
chr8:106603350-106670246	ENSMUSG00000000303	Cdh1	protein_coding	115.415	136.108	1.1793
chr2:179442430-179899373	ENSMUSG00000000305	Cdh4	protein_coding	1.51614	2.63199	1.73598
chr2:121357713-121363737	ENSMUSG00000000308	Ckmt1	protein_coding	8.31663	4.20025	0.505042
chr11:70224127-70229798	ENSMUSG00000000317	Bcl6b	protein_coding	2.35816	3.94308	1.6721
chr11:70241456-70255353	ENSMUSG00000000320	Alox12	protein_coding	0.935054	1.45352	1.55448
chr16:18348181-18407076	ENSMUSG00000000325	Arvcf	protein_coding	13.7374	7.33767	0.534136
chr16:18406885-18426852	ENSMUSG00000000326	Comt	protein_coding	8.85147	7.34076	0.829326
chr3:116488962-116508208	ENSMUSG00000000339	Rtca	protein_coding	23.9066	22.4581	0.939408
chr3:116513069-116549981	ENSMUSG00000000340	Dbt	protein_coding	15.6271	22.1255	1.41585
chr15:100615627-100620731	ENSMUSG00000000346	Dazap2	protein_coding	31.0712	19.2306	0.618919
chrX:38600577-38613426	ENSMUSG00000000355	Mcts1	protein_coding	18.3781	30.7606	1.67377
chr2:152626950-152635198	ENSMUSG00000000359	Rem1	protein_coding	0.140235	0.168472	1.20136
chr14:56402696-56525032	ENSMUSG00000000365	Rnf17	protein_coding	7.42095	12.7364	1.71628
chr10:78186724-78244642	ENSMUSG00000000374	Trappc10	protein_coding	8.48708	7.92085	0.933283
chr11:6546886-6596744	ENSMUSG00000000378	Ccm2	protein_coding	14.7427	18.7362	1.27088
chr11:6615597-6626067	ENSMUSG00000000384	Tbrg4	protein_coding	50.62	63.4643	1.25374
chr16:97564683-97611195	ENSMUSG00000000385	Tmprss2	protein_coding	0.0647603	0.167807	2.59119
chr6:126821953-126849136	ENSMUSG00000000399	Ndufa9	protein_coding	60.6891	62.8894	1.03626
chrX:166523006-166585720	ENSMUSG00000000402	Egfl6	protein_coding	0.199567	0.384255	1.92544
chr4:129548343-129573641	ENSMUSG00000000409	Lck	protein_coding	9.09357	14.9575	1.64485
chr6:18366477-18514843	ENSMUSG00000000416	Cttnbp2	protein_coding	0.152229	0.223481	1.46805
chr18:24205343-24286818	ENSMUSG00000000420	Galnt1	protein_coding	23.4036	19.5883	0.836974
chr6:115601937-115618670	ENSMUSG00000000439	Mkrn2	protein_coding	17.6285	11.4693	0.650612
chr6:115618066-115676635	ENSMUSG00000000441	Raf1	protein_coding	33.3113	44.823	1.34558
chr7:127214446-127218498	ENSMUSG00000000486	2017-09-01	protein_coding	19.1488	47.6979	2.4909
chr15:79995899-80014808	ENSMUSG00000000489	Pdgfb	protein_coding	1.30063	0.33381	0.256652
chr15:101128521-101145336	ENSMUSG00000000530	Acvrl1	protein_coding	0.660103	0.441141	0.668291
chr15:101224206-101232755	ENSMUSG00000000531	Grasp	protein_coding	12.9704	8.77461	0.676507
chr15:101174066-101213679	ENSMUSG00000000532	Acvr1b	protein_coding	14.7451	8.73033	0.592081
chr11:60226713-60352905	ENSMUSG00000000538	Tom1l2	protein_coding	3.00436	3.67996	1.22488
chr1:166130237-166166510	ENSMUSG00000000544	Gpa33	protein_coding	2.28841	6.044	2.64114
chr15:103313894-103340086	ENSMUSG00000000552	Zfp385a	protein_coding	13.496	12.2949	0.911
chr15:103344288-103366763	ENSMUSG00000000555	Itga5	protein_coding	14.0164	17.6092	1.25633
chr3:105959368-105970037	ENSMUSG00000000561	Wdr77	protein_coding	82.3588	107.636	1.30692
chr3:105942697-105960099	ENSMUSG00000000563	Atp5f1	protein_coding	171.06	166.293	0.972133
chr5:99955934-99978938	ENSMUSG00000000568	Hnrnpd	protein_coding	278.582	315.693	1.13321
chr17:6601670-6609774	ENSMUSG00000000579	Dynlt1c	protein_coding	8.16853	5.50787	0.674279
chr11:17257578-17269176	ENSMUSG00000000581	C1d	protein_coding	14.914	16.0119	1.07362
chr11:55098114-55113029	ENSMUSG00000000594	Gm2a	protein_coding	8.60912	2.35358	0.273383
chr5:3803183-3845564	ENSMUSG00000000600	Krit1	protein_coding	17.977	19.9794	1.11138
chr7:7282315-7299511	ENSMUSG00000000605	Clcn4-2	protein_coding	1.26803	1.43768	1.13379
chr11:50850684-50866208	ENSMUSG00000000617	Grm6	protein_coding	0.01	0.270312	27.0312
chr6:82911884-82939769	ENSMUSG00000000627	Sema4f	protein_coding	0.978013	0.931659	0.952603
chr6:82725024-82774454	ENSMUSG00000000628	Hk2	protein_coding	74.4261	50.5837	0.679651
chr11:77763245-77865980	ENSMUSG00000000631	Myo18a	protein_coding	23.5541	21.1242	0.896838
chr11:77930799-77979048	ENSMUSG00000000632	Sez6	protein_coding	0.830317	1.12428	1.35404
chr4:134082447-134095082	ENSMUSG00000000682	Cd52	protein_coding	0.990837	1.55447	1.56885
chr11:77515120-77538607	ENSMUSG00000000686	Abhd15	protein_coding	0.602629	0.0969177	0.160825
chr6:83034172-83052562	ENSMUSG00000000693	Loxl3	protein_coding	0.912874	0.62392	0.683468
chr13:23456991-23465901	ENSMUSG00000000706	Btn1a1	protein_coding	0.093411	0.14278	1.52851
chr17:53566860-53672720	ENSMUSG00000000708	Kat2b	protein_coding	24.643	23.3235	0.946451
chr10:128677192-128696268	ENSMUSG00000000711	Rab5b	protein_coding	20.0141	14.9233	0.745644
chr10:78041946-78063622	ENSMUSG00000000730	Dnmt3l	protein_coding	54.2439	130.18	2.3999
chr10:78030021-78043610	ENSMUSG00000000731	Aire	protein_coding	5.25979	2.7249	0.518063
chr10:78069359-78079525	ENSMUSG00000000732	Icosl	protein_coding	5.45237	6.55785	1.20275
chr11:75298165-75348324	ENSMUSG00000000751	Rpa1	protein_coding	124.505	142.228	1.14236
chr11:75409768-75422701	ENSMUSG00000000753	Serpinf1	protein_coding	2.81325	1.85586	0.659687
chr8:12614276-12672248	ENSMUSG00000000759	Tubgcp3	protein_coding	18.283	22.0584	1.20649
chr14:70438747-70443471	ENSMUSG00000000776	Polr3d	protein_coding	21.6301	24.8164	1.14731
chr11:52252370-52283014	ENSMUSG00000000782	Tcf7	protein_coding	26.1942	20.9648	0.800358
chrX:13280969-13294052	ENSMUSG00000000787	Ddx3x	protein_coding	159.221	182.612	1.14691
chr8:70808448-70821424	ENSMUSG00000000791	Il12rb1	protein_coding	0.681094	0.323285	0.474656
chr8:70882888-70892757	ENSMUSG00000000792	Slc5a5	protein_coding	0.706256	1.2859	1.82073
chr3:89520163-89675132	ENSMUSG00000000794	Kcnn3	protein_coding	0.220399	0.120202	0.545384
chr11:84984441-85140161	ENSMUSG00000000804	Usp32	protein_coding	10.5367	9.66482	0.917253
chr11:84957785-84966044	ENSMUSG00000000805	Car4	protein_coding	17.5751	11.246	0.639882
chr6:89643987-89675529	ENSMUSG00000000811	Txnrd3	protein_coding	2.8679	1.26993	0.442807
chr2:181582102-181592803	ENSMUSG00000000823	Znf512b	protein_coding	8.52284	24.0725	2.82447
chr2:181520484-181555133	ENSMUSG00000000826	Dnajc5	protein_coding	19.3289	23.1472	1.19754
chr2:181497141-181517966	ENSMUSG00000000827	Tpd52l2	protein_coding	77.1952	66.0542	0.855678
chrX:68678540-68717963	ENSMUSG00000000838	Fmr1	protein_coding	33.196	33.1709	0.999245
chr11:24078055-24174123	ENSMUSG00000000861	Bcl11a	protein_coding	1.91176	3.10593	1.62464
chr2:154585757-154603708	ENSMUSG00000000876	Pxmp4	protein_coding	7.07969	5.38371	0.760444
chrX:100767721-100818410	ENSMUSG00000000881	Dlg3	protein_coding	18.0555	11.562	0.640362
chr16:18498767-18566679	ENSMUSG00000000884	Gnb1l	protein_coding	4.24862	5.66118	1.33248
chr10:75923221-75932502	ENSMUSG00000000901	Mmp11	protein_coding	21.4526	24.4984	1.14198
chr10:75896768-75921617	ENSMUSG00000000902	Smarcb1	protein_coding	68.0838	80.5099	1.18251
chr10:75943056-75949657	ENSMUSG00000000903	Vpreb3	protein_coding	0.577926	0.573159	0.991751
chr5:123973627-124005558	ENSMUSG00000000915	Hip1r	protein_coding	4.07924	4.96636	1.21747
chr5:135369952-135376805	ENSMUSG00000000916	Nsun5	protein_coding	9.0549	12.4642	1.37652
chr15:75657034-75678800	ENSMUSG00000000934	Top1mt	protein_coding	6.46958	3.94952	0.610476
chr6:52231196-52240854	ENSMUSG00000000938	Hoxa10	protein_coding	0.52039	0.969334	1.86271
chr6:52189670-52191753	ENSMUSG00000000942	Hoxa4	protein_coding	0.16221	0.51399	3.16868
chr7:59974148-60005064	ENSMUSG00000000948	Gm38393	protein_coding	9.17658	16.3528	1.78201
chr14:54431611-54441265	ENSMUSG00000000957	Mmp14	protein_coding	8.79326	14.9835	1.70398
chr14:54369441-54417780	ENSMUSG00000000958	Slc7a7	protein_coding	18.1973	57.2358	3.14529
chr14:54360840-54369673	ENSMUSG00000000959	Oxa1l	protein_coding	32.3648	30.0418	0.928226
chr11:83753695-83783754	ENSMUSG00000000976	Heatr6	protein_coding	6.30302	9.04051	1.43432
chr9:21029372-21030531	ENSMUSG00000001014	Icam4	protein_coding	0.461568	0.942789	2.04258
chr3:90476125-90488379	ENSMUSG00000001016	Ilf2	protein_coding	112.639	108.466	0.962948
chr3:90498955-90509498	ENSMUSG00000001017	Chtop	protein_coding	56.7887	61.4576	1.08222
chr3:90488025-90491033	ENSMUSG00000001018	Snapin	protein_coding	22.2268	13.9662	0.628348
chr3:90603770-90606045	ENSMUSG00000001020	S100a4	protein_coding	0.19735	0.438785	2.22338
chr3:90612881-90624181	ENSMUSG00000001025	S100a6	protein_coding	1.93193	8.12794	4.20716
chr11:61488811-61494406	ENSMUSG00000001034	Mapk7	protein_coding	15.8043	17.2807	1.09341
chr11:61517248-61579687	ENSMUSG00000001036	Epn2	protein_coding	12.1163	12.7343	1.05101
chr11:61505143-61512931	ENSMUSG00000001039	B9d1	protein_coding	21.7215	22.8914	1.05386
chr3:129982758-130061553	ENSMUSG00000001052	Sec24b	protein_coding	20.8263	34.4971	1.65642
chr11:51643062-51650842	ENSMUSG00000001053	N4bp3	protein_coding	11.1688	10.3437	0.926125
chr11:51623670-51635896	ENSMUSG00000001054	Rmnd5b	protein_coding	15.2893	18.2456	1.19336
chr11:51619734-51623714	ENSMUSG00000001056	Nhp2	protein_coding	172.669	164.927	0.955163
chr15:99084685-99087817	ENSMUSG00000001076	C1ql4	protein_coding	1.36618	0.448095	0.32799
chr5:34633641-34637212	ENSMUSG00000001082	Mfsd10	protein_coding	23.0755	29.4695	1.27709
chr4:136469760-136554780	ENSMUSG00000001089	Luzp1	protein_coding	32.527	34.4843	1.06017
chr5:114363566-114380508	ENSMUSG00000001098	Kctd10	protein_coding	16.8697	18.7107	1.10913
chr11:78512192-78522736	ENSMUSG00000001100	Poldip2	protein_coding	44.62	48.0962	1.07791
chr11:78503446-78505081	ENSMUSG00000001103	Sebox	protein_coding	0.01	0.434472	43.4472
chr11:78536360-78541737	ENSMUSG00000001105	Ift20	protein_coding	20.1367	23.6345	1.1737
chr10:76761856-76961887	ENSMUSG00000001120	Pcbp3	protein_coding	11.9013	8.27423	0.69524
chr11:78962973-78984946	ENSMUSG00000001123	Lgals9	protein_coding	2.29774	3.18269	1.38514
chrX:20797813-20860519	ENSMUSG00000001127	Araf	protein_coding	24.3244	37.0144	1.5217
chrX:20925453-20931555	ENSMUSG00000001128	Cfp	protein_coding	2.99516	2.60848	0.8709
chrX:20870165-20874735	ENSMUSG00000001131	Timp1	protein_coding	27.1598	24.2623	0.89332
chrX:20941721-20962017	ENSMUSG00000001134	Uxt	protein_coding	29.1752	16.2	0.555265
chr1:36511866-36528237	ENSMUSG00000001138	Cnnm3	protein_coding	8.7365	11.4475	1.31031
chr1:36419870-36445271	ENSMUSG00000001143	Lman2l	protein_coding	6.57273	8.34712	1.26996
chr10:76468970-76515856	ENSMUSG00000001150	Mcm3ap	protein_coding	21.1836	24.5125	1.15715
chr10:76351253-76442912	ENSMUSG00000001151	Pcnt	protein_coding	14.8069	18.5566	1.25324
chr6:86647043-86669159	ENSMUSG00000001156	Mxd1	protein_coding	0.638559	1.79522	2.81136
chr6:86691767-86733378	ENSMUSG00000001157	Gmcl1	protein_coding	12.2401	8.3504	0.682217
chr6:86675220-86684522	ENSMUSG00000001158	Snrnp27	protein_coding	64.4815	33.4215	0.518311
chr5:120800193-120812514	ENSMUSG00000001166	Oas1c	protein_coding	1.16199	0.376029	0.323609
chrX:47912386-47965868	ENSMUSG00000001173	Ocrl	protein_coding	11.2076	11.3434	1.01212
chr12:100199434-100209806	ENSMUSG00000001175	Calm1	protein_coding	61.5714	79.7443	1.29515
chr10:78269177-78352489	ENSMUSG00000001211	Agpat3	protein_coding	19.6975	9.75436	0.495208
chr17:56123084-56140343	ENSMUSG00000001227	Sema6b	protein_coding	1.11458	1.05601	0.947449
chr17:56303320-56323486	ENSMUSG00000001228	Uhrf1	protein_coding	126.853	119.476	0.941846
chr17:56186681-56218889	ENSMUSG00000001229	Dpp9	protein_coding	14.9553	18.4186	1.23158
chr11:101246027-101259546	ENSMUSG00000001240	Ramp2	protein_coding	3.32362	2.228	0.670352
chr7:30957774-30973464	ENSMUSG00000001247	Lsr	protein_coding	13.8404	14.5788	1.05335
chr7:31130126-31155896	ENSMUSG00000001248	Gramd1a	protein_coding	17.9264	12.7901	0.713478
chr7:31098724-31115290	ENSMUSG00000001249	Hpn	protein_coding	4.31738	2.56078	0.593134
chr12:111669354-111672338	ENSMUSG00000001270	Ckb	protein_coding	52.766	49.5532	0.93911
chr15:102406142-102436404	ENSMUSG00000001280	Sp1	protein_coding	41.8937	44.3831	1.05942
chr15:102215994-102231935	ENSMUSG00000001281	Itgb7	protein_coding	4.92493	5.48221	1.11315
chr15:102331708-102338139	ENSMUSG00000001285	Myg1	protein_coding	28.8134	40.8192	1.41667
chr15:102234937-102257517	ENSMUSG00000001288	Rarg	protein_coding	30.5539	110.679	3.62242
chr15:102326115-102331873	ENSMUSG00000001289	Pfdn5	protein_coding	121.233	124.893	1.03019
chr8:8617433-8660773	ENSMUSG00000001300	Efnb2	protein_coding	1.90957	8.81812	4.61787
chr1:186720977-186749358	ENSMUSG00000001305	Rrp15	protein_coding	51.5567	48.969	0.94981
chr11:101464998-101471853	ENSMUSG00000001313	Rnd2	protein_coding	10.7228	7.10888	0.662967
chr11:74906358-74925948	ENSMUSG00000001323	Srr	protein_coding	1.40822	2.27308	1.61415
chr4:129287616-129308559	ENSMUSG00000001333	Sync	protein_coding	0.497282	0.338118	0.679931
chr4:129136998-129144593	ENSMUSG00000001334	Fndc5	protein_coding	1.65183	0.874351	0.529321
chr9:22126730-22135746	ENSMUSG00000001348	Acp5	protein_coding	4.36256	2.27016	0.520373
chr9:22099280-22109630	ENSMUSG00000001349	Cnn1	protein_coding	0.688461	0.636964	0.925201
chr9:78081498-78109065	ENSMUSG00000001366	Fbxo9	protein_coding	9.70291	7.54505	0.777606
chr6:3498381-3603531	ENSMUSG00000001376	Ccdc132	protein_coding	16.0634	21.6632	1.3486
chr18:36766529-36783205	ENSMUSG00000001380	Hars	protein_coding	50.611	50.1132	0.990163
chr18:36793922-36799660	ENSMUSG00000001383	Zmat2	protein_coding	39.7753	41.056	1.0322
chr2:164769897-164778822	ENSMUSG00000001403	Ube2c	protein_coding	212.569	195.055	0.91761
chr3:88336259-88362338	ENSMUSG00000001415	Smg5	protein_coding	44.611	56.7246	1.27154
chr3:88297115-88321767	ENSMUSG00000001416	Cct3	protein_coding	298.397	276.805	0.927642
chr3:88325022-88331313	ENSMUSG00000001418	Glmp	protein_coding	67.5198	79.9784	1.18452
chr3:88142371-88172086	ENSMUSG00000001419	Mef2d	protein_coding	17.2953	11.5072	0.66534
chr3:88328654-88336148	ENSMUSG00000001420	Tmem79	protein_coding	3.43701	7.89245	2.29632
chr6:28475138-28935162	ENSMUSG00000001424	Snd1	protein_coding	117.15	103.437	0.882942
chr10:77052177-77166548	ENSMUSG00000001435	Col18a1	protein_coding	32.8481	49.8362	1.51717
chr10:77032240-77061002	ENSMUSG00000001436	Slc19a1	protein_coding	6.94129	6.83266	0.984351
chr11:97159713-97187881	ENSMUSG00000001440	Kpnb1	protein_coding	265.197	237.835	0.896824
chr11:97205841-97280638	ENSMUSG00000001441	Npepps	protein_coding	61.8947	50.7511	0.819959
chr11:97098070-97115331	ENSMUSG00000001444	Tbx21	protein_coding	0.233386	0.158983	0.681203
chr11:97041559-97049213	ENSMUSG00000001445	Mrpl10	protein_coding	36.9319	40.7583	1.10361
chr5:4081144-4104746	ENSMUSG00000001467	Cyp51	protein_coding	20.8648	6.08007	0.291404
chr18:67390716-67402748	ENSMUSG00000001473	Tubb6	protein_coding	48.9652	58.2939	1.19052
chr13:72628819-72634198	ENSMUSG00000001504	Irx2	protein_coding	3.24238	4.01171	1.23727
chr11:94936223-94953042	ENSMUSG00000001506	Col1a1	protein_coding	0.186209	0.534404	2.86991
chr11:95044473-95076801	ENSMUSG00000001507	Itga3	protein_coding	9.70597	18.4239	1.8982
chr11:94962790-94976327	ENSMUSG00000001508	Sgca	protein_coding	0.285959	0.01	0.03497
chr11:95120118-95125296	ENSMUSG00000001510	Dlx3	protein_coding	0.585857	0.807557	1.37842
chr6:128362966-128375893	ENSMUSG00000001517	Foxm1	protein_coding	36.9442	35.0027	0.947449
chr6:128409443-128424931	ENSMUSG00000001518	Itfg2	protein_coding	8.06234	9.24596	1.14681
chr6:128399295-128408932	ENSMUSG00000001520	Nrip2	protein_coding	0.187877	0.143834	0.765578
chr6:128321139-128355851	ENSMUSG00000001521	Tulp3	protein_coding	25.1245	23.7503	0.945303
chr17:35667729-35673739	ENSMUSG00000001524	Gtf2h4	protein_coding	21.7708	24.8485	1.14137
chr17:35833920-35838306	ENSMUSG00000001525	Tubb5	protein_coding	761.85	686.971	0.901715
chr13:75707483-75772356	ENSMUSG00000001542	Ell2	protein_coding	14.725	17.9596	1.21966
chr11:100368957-100397763	ENSMUSG00000001552	Jup	protein_coding	24.8263	36.8076	1.4826
chr11:100415696-100424824	ENSMUSG00000001555	Fkbp10	protein_coding	12.0211	16.2779	1.35411
chr11:100441916-100457022	ENSMUSG00000001558	Klhl10	protein_coding	0.32984	0.280701	0.851019
chr5:29473033-29478470	ENSMUSG00000001566	Mnx1	protein_coding	0.446371	0.0322943	0.0723487
chr5:29434663-29457843	ENSMUSG00000001569	Nom1	protein_coding	15.5775	15.7027	1.00803
chr17:26561488-26656931	ENSMUSG00000001576	Ergic1	protein_coding	62.2255	42.8138	0.688043
chr11:69851004-69858730	ENSMUSG00000001583	Tnk1	protein_coding	4.04931	3.30964	0.817335
chr11:69881566-69895539	ENSMUSG00000001588	Acap1	protein_coding	2.39896	2.23496	0.931639
chr4:136247728-136274898	ENSMUSG00000001604	Tcea3	protein_coding	45.3351	40.3862	0.890837
chr5:87925578-87932665	ENSMUSG00000001622	Csn3	protein_coding	0.095469	2.28927	23.9792
chr12:40201566-40248504	ENSMUSG00000001627	Ifrd1	protein_coding	44.195	53.6745	1.21449
chr6:146724994-146778812	ENSMUSG00000001630	Stk38l	protein_coding	6.46166	10.5258	1.62897
chr6:113307180-113324857	ENSMUSG00000001632	Brpf1	protein_coding	13.8529	16.5822	1.19702
chr6:34302433-34317478	ENSMUSG00000001642	Akr1b3	protein_coding	116.972	269.171	2.30116
chr15:102921102-102928814	ENSMUSG00000001655	Hoxc13	protein_coding	0.741835	0.904829	1.21972
chr15:102998256-103011881	ENSMUSG00000001661	Hoxc6	protein_coding	0.0421853	0.26016	6.16708
chr10:75783812-75798584	ENSMUSG00000001663	Gstt1	protein_coding	3.61684	2.24473	0.620634
chr10:75774114-75781414	ENSMUSG00000001665	Gstt3	protein_coding	4.81081	4.8017	0.998105
chr10:75771229-75773414	ENSMUSG00000001666	Ddt	protein_coding	53.7321	51.7697	0.963478
chr8:109947913-109962203	ENSMUSG00000001672	Marveld3	protein_coding	1.04805	0.939192	0.896136
chr1:121553834-121567989	ENSMUSG00000001674	Ddx18	protein_coding	81.776	91.6881	1.12121
chr5:148504634-148552789	ENSMUSG00000001687	Ubl3	protein_coding	29.2226	35.8002	1.22508
chr18:56432131-56503792	ENSMUSG00000001700	Gramd3	protein_coding	2.90614	2.72395	0.937307
chr13:38645697-38659028	ENSMUSG00000001707	Eef1e1	protein_coding	81.2469	64.1016	0.788972
chr12:112653820-112674884	ENSMUSG00000001729	Akt1	protein_coding	27.7013	26.5931	0.959996
chr19:3896049-3907133	ENSMUSG00000001750	Tcirg1	protein_coding	6.94734	6.09775	0.87771
chr11:101070011-101077672	ENSMUSG00000001751	Naglu	protein_coding	1.58103	1.00647	0.636587
chr11:101082564-101086619	ENSMUSG00000001755	Coasy	protein_coding	16.4301	11.1837	0.680681
chr6:29735502-29761365	ENSMUSG00000001761	Smo	protein_coding	14.0405	11.8054	0.840804
chr6:29694221-29718559	ENSMUSG00000001763	Tspan33	protein_coding	1.97079	1.41448	0.717723
chr2:145917478-145935014	ENSMUSG00000001767	Crnkl1	protein_coding	25.9504	25.6679	0.989114
chr2:145784733-145887616	ENSMUSG00000001768	Rin2	protein_coding	2.37297	3.05043	1.28549
chr9:18292266-18314000	ENSMUSG00000001774	Chordc1	protein_coding	29.3984	47.0874	1.6017
chr10:85938636-85957823	ENSMUSG00000001783	Rtcb	protein_coding	81.0147	68.7429	0.848524
chr10:85871830-85889096	ENSMUSG00000001785	Pwp1	protein_coding	45.0613	47.9404	1.06389
chr10:86021971-86051873	ENSMUSG00000001786	Fbxo7	protein_coding	9.53572	7.65999	0.803294
chr7:30186941-30195164	ENSMUSG00000001794	Capns1	protein_coding	274.837	248.858	0.905473
chr7:35200026-35215370	ENSMUSG00000001802	Lrp3	protein_coding	4.33999	2.06251	0.475234
chr2:74668309-74671599	ENSMUSG00000001819	Hoxd13	protein_coding	0.616273	1.13256	1.83776
chr7:101858330-101870788	ENSMUSG00000001827	Folr1	protein_coding	21.4371	44.9763	2.09805
chr7:101663632-101790168	ENSMUSG00000001829	Clpb	protein_coding	43.2335	54.4842	1.26023
chr9:25252438-25308571	ENSMUSG00000001833	2017-09-07	protein_coding	65.5257	66.0575	1.00812
chr5:143316488-143329256	ENSMUSG00000001844	Zdhhc4	protein_coding	10.0849	16.6166	1.64766
chr5:143503633-143528036	ENSMUSG00000001847	Rac1	protein_coding	138.529	141.743	1.0232
chr2:31974435-32053975	ENSMUSG00000001855	Nup214	protein_coding	22.925	32.8609	1.43341
chr2:31950138-31973442	ENSMUSG00000001864	Aif1l	protein_coding	9.79366	3.21563	0.328339
chr17:75005567-75392512	ENSMUSG00000001870	Ltbp1	protein_coding	1.65557	1.63701	0.988792
chr11:21321137-21371201	ENSMUSG00000001891	Ugp2	protein_coding	12.9064	8.04734	0.623516
chr11:106008123-106034549	ENSMUSG00000001901	Kcnh6	protein_coding	0.348492	0.265579	0.762081
chr8:84686306-84699808	ENSMUSG00000001909	Trmt1	protein_coding	59.5973	94.7284	1.58947
chr8:84670482-84687862	ENSMUSG00000001910	Nacc1	protein_coding	104.337	133.876	1.28311
chr8:84699875-84800344	ENSMUSG00000001911	Nfix	protein_coding	0.992809	0.708419	0.713551
chr7:16781345-16798274	ENSMUSG00000001918	Slc1a5	protein_coding	59.6846	46.44	0.77809
chrX:20658325-20683179	ENSMUSG00000001924	Uba1	protein_coding	183.843	175.702	0.95572
chr6:125546773-125686679	ENSMUSG00000001930	Vwf	protein_coding	0.412065	0.302708	0.734611
chr9:37613846-37648318	ENSMUSG00000001942	Siae	protein_coding	4.64484	4.01415	0.864216
chr9:37539254-37544205	ENSMUSG00000001943	Vsig2	protein_coding	1.23072	2.55635	2.07711
chr9:37528077-37538319	ENSMUSG00000001946	Esam	protein_coding	1.38669	2.32986	1.68015
chr9:37603294-37613720	ENSMUSG00000001948	Spa17	protein_coding	1.52771	2.10448	1.37754
chrX:74313032-74320149	ENSMUSG00000001962	Fam50a	protein_coding	38.4943	34.2043	0.888556
chrX:74254686-74261548	ENSMUSG00000001964	Emd	protein_coding	77.6929	83.2825	1.07194
chr11:106066060-106073612	ENSMUSG00000001983	Taco1	protein_coding	7.69636	7.46674	0.970166
chr4:125490699-125714173	ENSMUSG00000001985	Grik3	protein_coding	3.42888	5.26087	1.53428
chrX:41400853-41678601	ENSMUSG00000001986	Gria3	protein_coding	0.250165	1.56067	6.23858
chr8:125418062-125492710	ENSMUSG00000001995	Sipa1l2	protein_coding	9.58397	6.65669	0.694565
chr2:127008716-127067909	ENSMUSG00000001998	Ap4e1	protein_coding	6.26479	5.74299	0.916708
chr2:127070664-127097084	ENSMUSG00000001999	Blvra	protein_coding	6.53475	5.86959	0.898212
chrX:73793358-73824969	ENSMUSG00000002006	Pdzd4	protein_coding	30.6681	40.3531	1.3158
chrX:73774404-73778925	ENSMUSG00000002007	Srpk3	protein_coding	0.0326909	0.197032	6.02715
chrX:73778962-73786897	ENSMUSG00000002010	Idh3g	protein_coding	108.549	97.7343	0.90037
chrX:73655993-73660117	ENSMUSG00000002012	Pnck	protein_coding	0.977073	0.634249	0.649132
chrX:73787027-73790830	ENSMUSG00000002014	Ssr4	protein_coding	39.6281	43.6786	1.10221
chrX:73686177-73716175	ENSMUSG00000002015	Bcap31	protein_coding	54.8444	61.7662	1.12621
chr17:75537085-75551946	ENSMUSG00000002017	Fam98a	protein_coding	21.3422	20.9884	0.983418
chr12:84783211-84876532	ENSMUSG00000002020	Ltbp2	protein_coding	0.348099	0.382045	1.09752
chr9:44803354-44881296	ENSMUSG00000002028	Kmt2a	protein_coding	11.3858	15.8404	1.39124
chr9:44767907-44792714	ENSMUSG00000002031	Ift46	protein_coding	50.1561	58.5444	1.16724
chr9:44793775-44799307	ENSMUSG00000002032	Tmem25	protein_coding	0.675673	0.435893	0.645123
chr9:44969571-44980431	ENSMUSG00000002033	Cd3g	protein_coding	0.01	0.65636	65.636
chr7:19508669-19516145	ENSMUSG00000002043	Trappc6a	protein_coding	17.0607	8.32855	0.488171
chr11:78206745-78245987	ENSMUSG00000002052	Supt6	protein_coding	34.2149	63.6573	1.86051
chr11:78301528-78322457	ENSMUSG00000002055	Spag5	protein_coding	29.5523	32.3976	1.09628
chr11:78343481-78349164	ENSMUSG00000002058	Unc119	protein_coding	18.5351	11.12	0.599943
chr11:78188429-78192193	ENSMUSG00000002059	Rab34	protein_coding	12.7338	10.7467	0.843955
chr11:78245745-78255496	ENSMUSG00000002064	Sdf2	protein_coding	30.9076	30.2856	0.979875
chr7:38097983-38107534	ENSMUSG00000002068	Ccne1	protein_coding	119.636	126.694	1.059
chr17:31944768-32034508	ENSMUSG00000002076	Hsf2bp	protein_coding	20.7405	16.28	0.78494
chr7:16309615-16318205	ENSMUSG00000002083	Bbc3	protein_coding	17.2255	16.3714	0.950419
chr2:91054008-91066369	ENSMUSG00000002102	Psmc3	protein_coding	137.159	165.306	1.20522
chr2:91202884-91214098	ENSMUSG00000002103	Acp2	protein_coding	3.39941	4.18992	1.23254
chr2:91061790-91070417	ENSMUSG00000002105	Slc39a13	protein_coding	4.26483	5.33493	1.25091
chr2:6539693-7509563	ENSMUSG00000002107	Celf2	protein_coding	1.83494	1.59509	0.869287
chr2:91184060-91202834	ENSMUSG00000002108	Nr1h3	protein_coding	0.932903	0.143542	0.153866
chr2:91211571-91236982	ENSMUSG00000002109	Ddb2	protein_coding	9.99528	9.39035	0.939478
chr2:91082389-91115756	ENSMUSG00000002111	Spi1	protein_coding	0.235511	1.34461	5.70934
chr11:4160349-4182541	ENSMUSG00000002129	Sf3a1	protein_coding	52.074	60.6411	1.16452
chr10:127642985-127660957	ENSMUSG00000002147	Stat6	protein_coding	10.921	8.58699	0.786283
chr8:83389866-83428552	ENSMUSG00000002190	Clgn	protein_coding	3.44318	5.70278	1.65626
chr7:44572431-44586862	ENSMUSG00000002204	Napsa	protein_coding	0.440523	1.21905	2.76728
chr7:44748412-44777515	ENSMUSG00000002205	Vrk3	protein_coding	21.0109	20.7426	0.987233
chr7:24399618-24422778	ENSMUSG00000002210	Smg9	protein_coding	15.9063	12.4912	0.785293
chr5:27740079-27791691	ENSMUSG00000002221	Paxip1	protein_coding	28.0104	29.7333	1.06151
chr6:71388633-71440637	ENSMUSG00000002222	Rmnd5a	protein_coding	27.8106	23.6489	0.850352
chr3:104794835-104818563	ENSMUSG00000002227	Mov10	protein_coding	45.2193	26.0592	0.576284
chr3:104781055-104786018	ENSMUSG00000002228	Ppm1j	protein_coding	15.794	11.3769	0.72033
chr3:104788374-104794459	ENSMUSG00000002233	Rhoc	protein_coding	72.6017	49.3899	0.680286
chr17:28331670-28350805	ENSMUSG00000002249	Tead3	protein_coding	2.27054	2.86962	1.26385
chr17:28232753-28301469	ENSMUSG00000002250	Ppard	protein_coding	12.9407	16.421	1.26894
chr17:28207777-28228608	ENSMUSG00000002257	Def6	protein_coding	12.2571	20.4649	1.66964
chr7:6703891-6730421	ENSMUSG00000002265	Peg3	protein_coding	29.9672	99.8224	3.33105
chr7:6675442-6696450	ENSMUSG00000002266	Zim1	protein_coding	0.405382	0.578885	1.428
chr17:25794570-25797136	ENSMUSG00000002274	Metrn	protein_coding	6.24157	8.654	1.38651
chr17:25579173-25662826	ENSMUSG00000002279	Lmf1	protein_coding	7.48575	5.85622	0.782315
chr17:25773775-25783332	ENSMUSG00000002280	Narfl	protein_coding	9.24771	12.795	1.38359
chr17:33773749-33781575	ENSMUSG00000002289	Angptl4	protein_coding	5.01817	4.31553	0.85998
chr5:8396972-8422716	ENSMUSG00000002297	Dbf4	protein_coding	92.0788	117.358	1.27454
chr17:33909413-33915589	ENSMUSG00000002307	Daxx	protein_coding	25.9584	51.7535	1.99371
chr17:33843090-33849774	ENSMUSG00000002308	Cd320	protein_coding	19.856	22.2103	1.11856
chr14:55625399-55637895	ENSMUSG00000002319	Ipo4	protein_coding	27.7402	41.4235	1.49326
chr14:55635964-55643806	ENSMUSG00000002320	Tm9sf1	protein_coding	10.2796	16.8934	1.6434
chr14:55618036-55625395	ENSMUSG00000002324	Rec8	protein_coding	8.27179	9.34164	1.12934
chr14:55603570-55610030	ENSMUSG00000002325	Irf9	protein_coding	3.85707	5.08059	1.31721
chr14:55672234-55678750	ENSMUSG00000002326	Gmpr2	protein_coding	16.2077	12.0413	0.742937
chr14:55657878-55660508	ENSMUSG00000002329	Mdp1	protein_coding	16.2255	15.8935	0.979535
chr14:55739019-55745690	ENSMUSG00000002332	Dhrs1	protein_coding	32.63	35.3455	1.08322
chr8:70093084-70120873	ENSMUSG00000002341	Ncan	protein_coding	1.05249	1.37067	1.30232
chr8:70172355-70183681	ENSMUSG00000002342	Tmem161a	protein_coding	19.4888	22.9635	1.17829
chr8:70220171-70234466	ENSMUSG00000002343	Armc6	protein_coding	10.23	12.1994	1.19251
chr8:70139498-70167488	ENSMUSG00000002345	2310045N01Rik	protein_coding	19.784	34.5035	1.74401
chr8:70184339-70212305	ENSMUSG00000002346	Slc25a42	protein_coding	5.12645	6.24292	1.21779
chr17:5841327-5931033	ENSMUSG00000002365	Snx9	protein_coding	14.0429	8.12041	0.578259
chr17:56673224-56711769	ENSMUSG00000002372	Ranbp3	protein_coding	36.6073	41.4016	1.13096
chr17:56717761-56724248	ENSMUSG00000002379	Ndufa11	protein_coding	13.788	13.8278	1.00289
chr4:123105164-123132099	ENSMUSG00000002384	Bmp8b	protein_coding	0.44462	0.570445	1.283
chr8:71374122-71381960	ENSMUSG00000002393	Nr2f6	protein_coding	13.6144	9.94118	0.730196
chr8:71366847-71369732	ENSMUSG00000002395	Use1	protein_coding	50.095	63.7631	1.27284
chr8:71371297-71379361	ENSMUSG00000002396	Ocel1	protein_coding	0.72604	0.828199	1.14071
chr7:28179468-28187294	ENSMUSG00000002409	Dyrk1b	protein_coding	2.80829	3.38739	1.20621
chr6:39603236-39725463	ENSMUSG00000002413	Braf	protein_coding	12.559	12.6982	1.01109
chr6:39592573-39603382	ENSMUSG00000002416	Ndufb2	protein_coding	51.0244	44.9038	0.880046
chr3:20057810-20118490	ENSMUSG00000002428	Hltf	protein_coding	19.1662	18.2135	0.950298
chr2:181591867-181655660	ENSMUSG00000002455	Prpf6	protein_coding	47.1536	61.1864	1.2976
chr2:181688418-181693977	ENSMUSG00000002458	Rgs19	protein_coding	15.6829	18.1878	1.15973
chr1:4909575-5070285	ENSMUSG00000002459	Rgs20	protein_coding	1.09169	5.16394	4.73023
chr18:10644410-10706771	ENSMUSG00000002475	Abhd3	protein_coding	0.529052	0.885342	1.67345
chr18:10617795-10628230	ENSMUSG00000002477	Snrpd1	protein_coding	212.019	168.538	0.794917
chr5:114707759-114722327	ENSMUSG00000002486	Tchp	protein_coding	7.34321	8.73589	1.18966
chr16:89787110-89980080	ENSMUSG00000002489	Tiam1	protein_coding	8.99775	12.6041	1.4008
chr17:24595936-24632629	ENSMUSG00000002496	Tsc2	protein_coding	12.9703	22.2662	1.71671
chr17:24727819-24736143	ENSMUSG00000002500	Rpl3l	protein_coding	1.54213	1.1491	0.745138
chr17:24639281-24650305	ENSMUSG00000002504	Slc9a3r2	protein_coding	5.49839	5.37378	0.977337
chr15:76070183-76080946	ENSMUSG00000002524	Puf60	protein_coding	90.8434	88.0145	0.968859
chr2:32287383-32307921	ENSMUSG00000002546	Golga2	protein_coding	12.0629	12.1662	1.00856
chr2:32255001-32260159	ENSMUSG00000002550	Uck1	protein_coding	19.0012	18.0613	0.95053
chr12:40059768-40134228	ENSMUSG00000002565	Scin	protein_coding	0.01	0.298615	29.8615
chr10:128630842-128645991	ENSMUSG00000002578	Ikzf4	protein_coding	1.03321	1.25179	1.21155
chr11:98437707-98438991	ENSMUSG00000002580	Mien1	protein_coding	36.2127	25.3601	0.700307
chr7:25757272-25788705	ENSMUSG00000002602	Axl	protein_coding	1.16874	1.85991	1.59138
chr7:25687001-25705077	ENSMUSG00000002603	Tgfb1	protein_coding	6.33852	2.80433	0.442427
chr7:25711105-25719088	ENSMUSG00000002608	Ccdc97	protein_coding	10.0091	17.4507	1.74347
chr17:23173868-23193252	ENSMUSG00000002617	Zfp40	protein_coding	2.10811	4.00029	1.89757
chr17:32321424-32350581	ENSMUSG00000002625	Akap8l	protein_coding	18.2204	23.1186	1.26883
chr7:34184498-34196661	ENSMUSG00000002635	Pdcd2l	protein_coding	23.1956	22.457	0.968158
chr17:57003404-57011288	ENSMUSG00000002658	Gtf2f1	protein_coding	54.8139	87.3539	1.59365
chr17:56990263-56996371	ENSMUSG00000002660	Clpp	protein_coding	43.4741	73.4961	1.69057
chr17:56997338-56999322	ENSMUSG00000002661	Alkbh7	protein_coding	11.0465	10.7889	0.976674
chr17:57066055-57078510	ENSMUSG00000002668	Dennd1c	protein_coding	1.08149	0.908758	0.840281
chr12:81573556-81595008	ENSMUSG00000002679	Med6	protein_coding	33.4697	37.9254	1.13313
chr12:50341230-50649223	ENSMUSG00000002688	Prkd1	protein_coding	0.715202	0.605407	0.846485
chr2:166906039-166946389	ENSMUSG00000002718	Cse1l	protein_coding	101.153	90.34	0.893102
chr2:145902098-145916425	ENSMUSG00000002728	Naa20	protein_coding	63.904	55.4045	0.866995
chr2:76629897-76648015	ENSMUSG00000002731	Prkra	protein_coding	8.85831	6.12938	0.691936
chr2:76663043-76673116	ENSMUSG00000002732	Fkbp7	protein_coding	4.85557	2.76832	0.570133
chr2:76675280-76696828	ENSMUSG00000002733	Plekha3	protein_coding	17.6872	18.6929	1.05686
chr11:5955692-5967780	ENSMUSG00000002741	Ykt6	protein_coding	36.7259	30.6388	0.834257
chr5:135187263-135246129	ENSMUSG00000002748	Baz1b	protein_coding	35.0177	40.3229	1.1515
chr17:46711462-46725541	ENSMUSG00000002763	Pex6	protein_coding	11.8072	10.9974	0.93141
chr17:46646228-46650139	ENSMUSG00000002767	Mrpl2	protein_coding	64.1043	61.0333	0.952094
chr17:46681136-46683105	ENSMUSG00000002768	Mea1	protein_coding	45.0114	40.6681	0.903508
chr17:46725663-46729168	ENSMUSG00000002769	Gnmt	protein_coding	3.52989	1.38422	0.392145
chr7:45831882-45870928	ENSMUSG00000002771	Grin2d	protein_coding	0.430199	0.532817	1.23854
chr7:45872771-45883731	ENSMUSG00000002778	Kdelr1	protein_coding	35.187	29.0976	0.826939
chr7:45896940-45917413	ENSMUSG00000002781	Tmem143	protein_coding	11.5605	7.47435	0.646542
chr6:54982579-54992950	ENSMUSG00000002797	Ggct	protein_coding	14.9464	16.3587	1.09449
chr12:112908589-112929495	ENSMUSG00000002799	Jag2	protein_coding	7.58293	11.5152	1.51857
chr12:112976481-112978930	ENSMUSG00000002803	Btbd6	protein_coding	6.82935	6.66916	0.976545
chr12:112934732-112942118	ENSMUSG00000002804	Nudt14	protein_coding	22.1203	17.3255	0.783238
chr13:19591708-19619830	ENSMUSG00000002808	Epdr1	protein_coding	6.10581	2.90597	0.475935
chr11:60714122-60727263	ENSMUSG00000002812	Flii	protein_coding	19.5506	17.7087	0.905793
chr11:60740057-60777365	ENSMUSG00000002814	Top3a	protein_coding	8.42103	10.2116	1.21263
chr9:21265298-21274368	ENSMUSG00000002820	Atg4d	protein_coding	7.4994	8.82195	1.17635
chr9:21411836-21420277	ENSMUSG00000002825	Qtrt1	protein_coding	15.9513	24.7248	1.55002
chr17:56079656-56100596	ENSMUSG00000002833	Hdgfrp2	protein_coding	44.5607	58.6215	1.31554
chr17:56040415-56068026	ENSMUSG00000002835	Chaf1a	protein_coding	34.237	39.5297	1.15459
chr16:38445398-38452689	ENSMUSG00000002844	Adprh	protein_coding	37.7112	41.1055	1.09001
chr16:38558697-38592162	ENSMUSG00000002845	Tmem39a	protein_coding	87.2036	76.8152	0.880871
chr16:38498346-38522663	ENSMUSG00000002846	Timmdc1	protein_coding	12.209	9.4909	0.777369
chr16:38396118-38433145	ENSMUSG00000002847	Pla1a	protein_coding	0.27828	0.103756	0.372847
chr6:88883474-88898780	ENSMUSG00000002870	Mcm2	protein_coding	138.619	139.341	1.0052
chr6:88902250-88912238	ENSMUSG00000002871	Tpra1	protein_coding	7.66808	7.87684	1.02722
chr1:52457293-52500679	ENSMUSG00000002881	Nab1	protein_coding	5.00319	2.52702	0.505081
chr8:83723250-83741326	ENSMUSG00000002885	Adgre5	protein_coding	26.7842	25.4092	0.948664
chr6:120463196-120483727	ENSMUSG00000002897	Il17ra	protein_coding	2.00449	1.86575	0.930785
chr12:31265233-31329644	ENSMUSG00000002900	Lamb1	protein_coding	50.2688	47.0021	0.935015
chr8:70842048-70857008	ENSMUSG00000002908	Kcnn1	protein_coding	0.745859	0.847365	1.13609
chr8:70835154-70839720	ENSMUSG00000002910	Arrdc2	protein_coding	8.25545	3.16562	0.383458
chr8:4238739-4251423	ENSMUSG00000002948	Map2k7	protein_coding	30.3117	33.3165	1.09913
chr8:4259730-4275913	ENSMUSG00000002949	Timm44	protein_coding	56.3314	46.1044	0.81845
chr7:141562172-141633011	ENSMUSG00000002957	Ap2a2	protein_coding	37.0309	35.9398	0.970535
chr7:44857138-44862992	ENSMUSG00000002963	Pnkp	protein_coding	9.02932	13.3846	1.48234
chr7:44879390-44892397	ENSMUSG00000002968	Med25	protein_coding	23.2071	31.1221	1.34106
chr7:19756130-19771016	ENSMUSG00000002980	Bcam	protein_coding	36.4012	76.9702	2.1145
chr7:19631580-19665030	ENSMUSG00000002981	Clptm1	protein_coding	14.2786	18.8381	1.31933
chr7:19606216-19629438	ENSMUSG00000002983	Relb	protein_coding	3.23839	2.78929	0.86132
chr7:19701312-19715438	ENSMUSG00000002984	Tomm40	protein_coding	72.7049	81.1851	1.11664
chr7:19696108-19699166	ENSMUSG00000002985	Apoe	protein_coding	482.308	455.715	0.944862
chr7:19671578-19681423	ENSMUSG00000002992	Apoc2	protein_coding	0.253512	0.160345	0.632494
chr12:31926253-31950535	ENSMUSG00000002996	Hbp1	protein_coding	34.7582	30.4876	0.877133
chr12:31958475-32061296	ENSMUSG00000002997	Prkar2b	protein_coding	2.53621	1.20224	0.47403
chr6:134920400-134925513	ENSMUSG00000003031	Cdkn1b	protein_coding	14.2282	9.41021	0.661375
chr4:55527142-55532466	ENSMUSG00000003032	Klf4	protein_coding	75.701	71.318	0.942102
chr8:72240017-72257385	ENSMUSG00000003033	Ap1m1	protein_coding	30.1597	41.6795	1.38196
chr8:72161199-72183904	ENSMUSG00000003037	Rab8a	protein_coding	55.712	56.9528	1.02227
chr4:133964737-133968650	ENSMUSG00000003038	Hmgn2	protein_coding	64.5268	71.8491	1.11348
chr8:72219729-72223764	ENSMUSG00000003039	Fam32a	protein_coding	36.7381	48.8635	1.33005
chr1:135253574-135258568	ENSMUSG00000003051	Elf3	protein_coding	16.0656	9.25195	0.575888
chr13:19357675-19395795	ENSMUSG00000003062	Stard3nl	protein_coding	27.2962	22.6627	0.830253
chr10:80115802-80130682	ENSMUSG00000003068	Stk11	protein_coding	31.3359	46.0214	1.46865
chr10:80179481-80190010	ENSMUSG00000003070	Efna2	protein_coding	4.74672	3.67701	0.774644
chr10:80138631-80145818	ENSMUSG00000003072	Atp5d	protein_coding	143.603	122.362	0.852089
chr7:17004639-17027924	ENSMUSG00000003099	Ppp5c	protein_coding	84.5144	88.2695	1.04443
chr11:98203058-98278504	ENSMUSG00000003119	Cdk12	protein_coding	23.4163	37.6766	1.60899
chr7:25379526-25398710	ENSMUSG00000003123	Lipe	protein_coding	2.27972	2.69083	1.18034
chr9:45965310-45984871	ENSMUSG00000003131	Pafah1b2	protein_coding	12.1641	13.5962	1.11773
chr1:39371491-39478755	ENSMUSG00000003134	Tbc1d8	protein_coding	3.00772	4.71831	1.56873
chr1:39534991-39546889	ENSMUSG00000003135	Cnot11	protein_coding	17.7617	19.4207	1.0934
chr6:122727808-122801640	ENSMUSG00000003153	Slc2a3	protein_coding	306.053	193.875	0.63347
chr6:122819913-122845366	ENSMUSG00000003154	Foxj2	protein_coding	2.44034	1.61456	0.661611
chr5:8046077-8069379	ENSMUSG00000003161	Sri	protein_coding	16.2792	20.2661	1.24491
chr16:17839481-17894145	ENSMUSG00000003166	Dgcr2	protein_coding	16.6546	17.0249	1.02223
chr6:121007240-121081609	ENSMUSG00000003178	Mical3	protein_coding	7.79628	6.68583	0.857567
chr7:44997647-45002848	ENSMUSG00000003184	Irf3	protein_coding	18.2615	22.578	1.23637
chr7:44991221-44998712	ENSMUSG00000003190	Bcl2l12	protein_coding	11.8819	14.1152	1.18796
chr17:55892119-55898928	ENSMUSG00000003198	Zfp959	protein_coding	2.08122	4.63797	2.22848
chr17:56005710-56016790	ENSMUSG00000003199	Mpnd	protein_coding	45.4986	32.5341	0.715058
chr17:56016752-56036637	ENSMUSG00000003200	Sh3gl1	protein_coding	25.87	31.7773	1.22835
chr17:55952622-55957021	ENSMUSG00000003206	Ebi3	protein_coding	0.318296	0.121276	0.381017
chr17:55959186-55967949	ENSMUSG00000003208	Ccdc94	protein_coding	6.2556	7.41569	1.18545
chr10:58446851-58494155	ENSMUSG00000003226	Ranbp2	protein_coding	38.3183	43.2584	1.12892
chr19:60889748-61092553	ENSMUSG00000003228	Grk5	protein_coding	1.38028	1.67102	1.21064
chr16:20516981-20532520	ENSMUSG00000003233	Dvl3	protein_coding	9.45545	15.5316	1.64261
chr16:20548576-20561379	ENSMUSG00000003234	Abcf3	protein_coding	17.2158	30.11	1.74897
chr16:20498816-20509955	ENSMUSG00000003235	Eif2b5	protein_coding	42.4092	46.5042	1.09656
chr7:45806636-45814581	ENSMUSG00000003269	Cyth2	protein_coding	21.3713	24.1682	1.13087
chr7:45729982-45759612	ENSMUSG00000003271	Sult2b1	protein_coding	0.514221	1.9781	3.84679
chr7:45699842-45704682	ENSMUSG00000003273	Car11	protein_coding	2.55612	2.40608	0.941302
chr17:69969072-70821413	ENSMUSG00000003279	Dlgap1	protein_coding	0.203022	0.242606	1.19497
chr4:3900995-3938423	ENSMUSG00000003282	Plag1	protein_coding	3.31305	1.81406	0.547549
chr2:153108467-153151441	ENSMUSG00000003283	Hck	protein_coding	7.99085	2.29282	0.286931
chr9:21002736-21008835	ENSMUSG00000003299	Mrpl4	protein_coding	44.3329	58.9569	1.32987
chr9:21229729-21239332	ENSMUSG00000003308	Keap1	protein_coding	7.00408	6.93661	0.990367
chr9:21295456-21312333	ENSMUSG00000003309	Ap1m2	protein_coding	10.875	12.5851	1.15726
chr8:111154420-111259216	ENSMUSG00000003316	Glg1	protein_coding	39.9651	35.0748	0.877637
chr10:80519584-80539124	ENSMUSG00000003341	Atp8b3	protein_coding	0.805004	0.697253	0.866149
chr10:80642616-80657071	ENSMUSG00000003344	Btbd2	protein_coding	46.0491	30.9999	0.673193
chr10:80622779-80640771	ENSMUSG00000003345	Csnk1g2	protein_coding	44.5459	41.2076	0.92506
chr10:80583653-80590341	ENSMUSG00000003346	Abhd17a	protein_coding	16.3615	17.8171	1.08897
chr10:80685255-80701820	ENSMUSG00000003348	Mob3a	protein_coding	8.56793	7.10193	0.828897
chr15:98632219-98644530	ENSMUSG00000003352	Cacnb3	protein_coding	5.84281	13.8546	2.37123
chr15:98708206-98723326	ENSMUSG00000003354	Ccdc65	protein_coding	0.474213	0.993431	2.0949
chr15:98724372-98728198	ENSMUSG00000003355	Fkbp11	protein_coding	15.3443	9.87298	0.643432
chr15:98645133-98662889	ENSMUSG00000003360	Ddx23	protein_coding	49.2212	50.5923	1.02786
chr7:27531999-27553218	ENSMUSG00000003363	Pld3	protein_coding	23.6967	24.475	1.03285
chr7:25009852-25072369	ENSMUSG00000003378	Grik5	protein_coding	4.40714	3.73242	0.846902
chr7:24897380-24902197	ENSMUSG00000003379	Cd79a	protein_coding	1.786	4.9965	2.7976
chr7:24969749-24972728	ENSMUSG00000003380	Rabac1	protein_coding	23.9235	17.254	0.721213
chr3:87525406-87540156	ENSMUSG00000003382	Etv3	protein_coding	4.16531	5.95849	1.4305
chr9:22003034-22014219	ENSMUSG00000003402	Prkcsh	protein_coding	53.4846	62.2137	1.16321
chr9:22015004-22052023	ENSMUSG00000003410	Elavl3	protein_coding	3.57963	0.966978	0.270134
chr4:108879062-108943324	ENSMUSG00000003411	Rab3b	protein_coding	1.59972	2.27583	1.42265
chr2:13651020-13794064	ENSMUSG00000003418	St8sia6	protein_coding	0.459646	0.0416259	0.0905608
chr7:45092992-45103822	ENSMUSG00000003420	Fcgrt	protein_coding	1.98012	0.781278	0.394561
chr7:45062428-45078503	ENSMUSG00000003421	Nosip	protein_coding	39.2865	52.4948	1.3362
chr7:45154302-45160069	ENSMUSG00000003423	Pih1d1	protein_coding	27.2854	29.5324	1.08235
chr7:45122387-45124389	ENSMUSG00000003429	Rps11	protein_coding	1321.13	1363.64	1.03218
chr7:28314897-28338719	ENSMUSG00000003435	Supt5	protein_coding	53.5303	74.3133	1.38825
chr7:28293552-28302238	ENSMUSG00000003436	Dll3	protein_coding	0.956894	1.85439	1.93792
chr7:28392950-28399388	ENSMUSG00000003437	Paf1	protein_coding	48.4357	64.4236	1.33009
chr7:28305515-28312072	ENSMUSG00000003438	Timm50	protein_coding	43.3393	29.2989	0.676036
chr7:28386145-28392708	ENSMUSG00000003444	Med29	protein_coding	11.1816	15.6335	1.39815
chr6:149408983-149563329	ENSMUSG00000003452	Bicd1	protein_coding	2.65722	6.05334	2.27807
chr1:172066012-172082795	ENSMUSG00000003458	Ncstn	protein_coding	15.9747	21.3727	1.33791
chr1:172126754-172136493	ENSMUSG00000003464	Pex19	protein_coding	29.9394	32.2981	1.07878
chr14:70457475-70468832	ENSMUSG00000003469	Phyhip	protein_coding	2.66861	1.11063	0.41618
chr6:29200433-29216364	ENSMUSG00000003500	Impdh1	protein_coding	17.4337	18.7115	1.0733
chr11:101971142-101987013	ENSMUSG00000003518	Dusp3	protein_coding	7.11741	6.66038	0.935786
chr16:18060356-18090203	ENSMUSG00000003526	Prodh	protein_coding	8.18669	9.27332	1.13273
chr16:17900710-17911348	ENSMUSG00000003527	Dgcr14	protein_coding	8.90282	9.64495	1.08336
chr16:17925210-17928219	ENSMUSG00000003528	Slc25a1	protein_coding	51.0211	31.0289	0.608159
chr16:18052859-18071632	ENSMUSG00000003531	Dgcr6	protein_coding	21.1603	18.8682	0.891682
chr17:35681566-35704621	ENSMUSG00000003534	Ddr1	protein_coding	3.46279	10.7991	3.11862
chr17:35821683-35822923	ENSMUSG00000003541	Ier3	protein_coding	6.04742	1.96866	0.325536
chr17:46630630-46645144	ENSMUSG00000003546	Klc4	protein_coding	5.60467	9.15112	1.63277
chr7:19344777-19356524	ENSMUSG00000003549	Ercc1	protein_coding	18.3474	20.7376	1.13027
chr19:46707442-46741095	ENSMUSG00000003559	As3mt	protein_coding	8.14313	4.50351	0.553043
chr8:70282826-70294361	ENSMUSG00000003573	Homer3	protein_coding	18.3434	17.6704	0.963311
chr8:70382354-70439579	ENSMUSG00000003575	Crtc1	protein_coding	3.02479	4.4566	1.47336
chr11:4135201-4141172	ENSMUSG00000003581	Rnf215	protein_coding	5.01928	4.2067	0.83811
chr11:4097038-4123415	ENSMUSG00000003585	Sec14l2	protein_coding	1.47137	2.14512	1.45791
chr2:112492963-112634573	ENSMUSG00000003604	Aven	protein_coding	24.4963	29.7075	1.21273
chr5:8966032-8997324	ENSMUSG00000003623	Crot	protein_coding	12.4428	7.70965	0.61961
chr4:133847289-133887797	ENSMUSG00000003644	Rps6ka1	protein_coding	59.0352	53.5339	0.906813
chr8:110142538-110168206	ENSMUSG00000003657	Calb2	protein_coding	0.406876	0.295995	0.727483
chr2:127208385-127240451	ENSMUSG00000003660	Snrnp200	protein_coding	97.1519	73.5003	0.75655
chr2:127240937-127247816	ENSMUSG00000003662	Ciao1	protein_coding	34.4794	45.1125	1.30839
chr19:8772521-8786417	ENSMUSG00000003680	Taf6l	protein_coding	14.1392	25.2951	1.78901
chr1:121304352-121332589	ENSMUSG00000003721	Insig2	protein_coding	10.6733	11.2572	1.05471
chr4:129643979-129672767	ENSMUSG00000003731	Kpna6	protein_coding	27.4652	28.6821	1.04431
chr10:53904787-54075796	ENSMUSG00000003746	Man1a	protein_coding	1.30726	1.16942	0.894562
chr7:27207171-27228628	ENSMUSG00000003752	Itpkc	protein_coding	4.60067	4.71369	1.02457
chr7:27233022-27262252	ENSMUSG00000003762	Adck4	protein_coding	5.83024	5.69796	0.977311
chr18:34598614-34624601	ENSMUSG00000003778	Brd8	protein_coding	47.3928	45.3924	0.957791
chr18:34624623-34633265	ENSMUSG00000003779	Kif20a	protein_coding	86.2792	87.2138	1.01083
chr8:84856988-84869257	ENSMUSG00000003808	Farsa	protein_coding	62.5538	90.6646	1.44939
chr8:84886392-84893921	ENSMUSG00000003809	Gcdh	protein_coding	43.8511	37.4294	0.853558
chr4:116306761-116464183	ENSMUSG00000003810	Mast2	protein_coding	14.2961	17.0164	1.19028
chr8:84908559-84922915	ENSMUSG00000003812	Dnase2a	protein_coding	11.9032	14.959	1.25673
chr8:84834018-84840665	ENSMUSG00000003813	Rad23a	protein_coding	61.7587	69.2899	1.12195
chr8:84841849-84846934	ENSMUSG00000003814	Calr	protein_coding	563.526	697.98	1.23859
chr8:84872110-84888221	ENSMUSG00000003824	Syce2	protein_coding	91.9117	51.0541	0.55547
chr8:107293469-107379517	ENSMUSG00000003847	Nfat5	protein_coding	18.1491	17.9466	0.988837
chr8:107412485-107425051	ENSMUSG00000003848	Nob1	protein_coding	68.7627	78.4331	1.14063
chr8:107388224-107403206	ENSMUSG00000003849	Nqo1	protein_coding	46.0518	47.1519	1.02389
chr7:45339125-45367019	ENSMUSG00000003863	Ppfia3	protein_coding	2.45032	1.56298	0.637868
chr7:45434843-45456619	ENSMUSG00000003865	Gys1	protein_coding	17.7355	26.6438	1.50228
chr7:45421851-45438096	ENSMUSG00000003868	Ruvbl2	protein_coding	171.029	162.834	0.952081
chr7:45367890-45370583	ENSMUSG00000003872	Lin7b	protein_coding	1.53557	0.472029	0.307397
chr7:45461694-45466898	ENSMUSG00000003873	Bax	protein_coding	99.0061	142.843	1.44277
chr10:71225463-71238280	ENSMUSG00000003923	Tfam	protein_coding	67.5961	43.5519	0.644295
chr17:33329341-33358878	ENSMUSG00000003929	Zfp81	protein_coding	4.17636	3.11837	0.746672
chr11:69554091-69560205	ENSMUSG00000003934	Efnb3	protein_coding	0.589611	1.46296	2.48122
chr11:90187683-90278589	ENSMUSG00000003948	Mmd	protein_coding	4.22644	3.02596	0.715958
chr11:90336535-90390895	ENSMUSG00000003949	Hlf	protein_coding	0.0655088	0.237613	3.62719
chr16:36043843-36071515	ENSMUSG00000003955	Fam162a	protein_coding	144.488	67.1129	0.46449
chr15:76904070-76906318	ENSMUSG00000003970	Rpl8	protein_coding	2048.53	1788.95	0.873283
chr13:91460282-91703429	ENSMUSG00000003992	Ssbp2	protein_coding	3.25128	4.43214	1.3632
chr11:26386134-26471876	ENSMUSG00000004018	Fancl	protein_coding	12.0706	16.4188	1.36023
chr1:158245268-158356326	ENSMUSG00000004031	Brinp2	protein_coding	0.130209	0.139936	1.07471
chr3:107895820-107898686	ENSMUSG00000004032	Gstm5	protein_coding	5.51581	5.04937	0.915438
chr3:107926333-107931817	ENSMUSG00000004035	Gstm7	protein_coding	0.813688	1.77249	2.17835
chr3:107963695-107969283	ENSMUSG00000004038	Gstm3	protein_coding	1.9936	0.926961	0.464969
chr11:100885097-100939540	ENSMUSG00000004040	Stat3	protein_coding	32.0005	22.3811	0.699397
chr11:100859350-100885169	ENSMUSG00000004043	Stat5a	protein_coding	1.16992	0.698915	0.597407
chr11:100956732-100970887	ENSMUSG00000004044	Ptrf	protein_coding	9.5479	6.86863	0.719386
chr19:5689130-5702862	ENSMUSG00000004054	Map3k11	protein_coding	6.78232	7.6798	1.13233
chr7:27591551-27640826	ENSMUSG00000004056	Akt2	protein_coding	24.9023	26.0755	1.04711
chr16:4639988-4707695	ENSMUSG00000004069	Dnaja3	protein_coding	31.6192	30.6113	0.968124
chr16:4726360-4766742	ENSMUSG00000004070	Hmox2	protein_coding	28.4222	27.8385	0.979467
chr16:4750347-4790292	ENSMUSG00000004071	Cdip1	protein_coding	15.3694	18.2611	1.18815
chr2:72285636-72442610	ENSMUSG00000004085	Zak	protein_coding	8.69486	14.2474	1.63859
chr9:14500616-14510577	ENSMUSG00000004096	Cwc15	protein_coding	82.8631	65.3162	0.788243
chr9:20770049-20815067	ENSMUSG00000004098	Col5a3	protein_coding	0.647517	0.145287	0.224375
chr9:20907205-20959888	ENSMUSG00000004099	Dnmt1	protein_coding	70.1269	91.99	1.31176
chr9:20888174-20892178	ENSMUSG00000004100	Ppan	protein_coding	92.2107	93.3278	1.01212
chr2:33216068-33247717	ENSMUSG00000004105	Angptl2	protein_coding	0.750641	0.476373	0.634621
chr2:24603886-24763152	ENSMUSG00000004113	Cacna1b	protein_coding	1.4152	1.44761	1.02291
chr3:138143447-138159821	ENSMUSG00000004127	Trmt10a	protein_coding	13.9093	5.78445	0.41587
chr12:38779379-38868215	ENSMUSG00000004151	Etv1	protein_coding	5.84037	10.0337	1.71799
chr15:76660640-76668196	ENSMUSG00000004187	Kifc2	protein_coding	2.10677	1.12944	0.5361
chr10:60277626-60302597	ENSMUSG00000004207	Psap	protein_coding	79.6822	71.6324	0.898976
chrX:74393289-74453854	ENSMUSG00000004221	Ikbkg	protein_coding	11.5173	8.19956	0.711937
chr3:99141067-99239186	ENSMUSG00000004233	Wars2	protein_coding	2.76828	2.2161	0.800531
chr6:124739188-124756524	ENSMUSG00000004263	Atn1	protein_coding	12.9668	17.3805	1.34038
chr6:124712335-124716950	ENSMUSG00000004264	Phb2	protein_coding	171.555	182.364	1.06301
chr6:124720706-124738714	ENSMUSG00000004266	Ptpn6	protein_coding	12.8989	10.8544	0.841499
chr6:124760052-124769673	ENSMUSG00000004267	Eno2	protein_coding	4.02785	2.92954	0.727322
chr6:124704380-124712178	ENSMUSG00000004268	Emg1	protein_coding	104.871	115.231	1.09878
chr6:124663026-124704418	ENSMUSG00000004270	Lpcat3	protein_coding	22.8896	16.2968	0.711972
chr6:29467717-29470512	ENSMUSG00000004285	Atp6v1f	protein_coding	91.5828	67.1738	0.733476
chrX:7153809-7319358	ENSMUSG00000004317	Clcn5	protein_coding	4.2199	3.04744	0.722158
chr8:60910388-60983300	ENSMUSG00000004319	Clcn3	protein_coding	29.6466	22.7447	0.767193
chr7:17031506-17062427	ENSMUSG00000004328	Hif3a	protein_coding	3.79956	2.86386	0.753732
chr13:21312216-21319624	ENSMUSG00000004341	Gpx6	protein_coding	0.71281	0.01	0.014029
chr10:88746606-88826814	ENSMUSG00000004356	Utp20	protein_coding	30.2099	40.1846	1.33018
chr10:88674771-88685015	ENSMUSG00000004359	Spic	protein_coding	0.546507	0.129786	0.237483
chr10:29211642-29230779	ENSMUSG00000004360	9330159F19Rik	protein_coding	0.13004	0.725934	5.58239
chr1:80264922-80340480	ENSMUSG00000004364	Cul3	protein_coding	73.4182	71.8315	0.978389
chr7:4773054-4782857	ENSMUSG00000004371	Il11	protein_coding	0.169479	0.153778	0.907354
chr8:72814598-73353540	ENSMUSG00000004383	Large	protein_coding	4.92861	5.52843	1.1217
chr11:6258918-6267772	ENSMUSG00000004393	Ddx56	protein_coding	30.248	53.4742	1.76786
chr11:6270368-6274870	ENSMUSG00000004394	Tmed4	protein_coding	13.7498	15.6525	1.13838
chr5:136741758-136883209	ENSMUSG00000004415	Col26a1	protein_coding	0.137916	0.215657	1.56368
chr6:120891929-120916853	ENSMUSG00000004446	Bid	protein_coding	26.3183	27.9408	1.06165
chr1:119470304-119504794	ENSMUSG00000004451	Ralb	protein_coding	19.0547	11.6999	0.614015
chr5:122158277-122175273	ENSMUSG00000004455	Ppp1cc	protein_coding	143.788	112.936	0.785438
chr16:22857844-22879634	ENSMUSG00000004460	Dnajb11	protein_coding	25.9819	35.6275	1.37125
chr16:22813214-22857569	ENSMUSG00000004462	Tbccd1	protein_coding	9.39641	9.32286	0.992173
chr7:44303769-44306959	ENSMUSG00000004473	Clec11a	protein_coding	0.371399	0.207687	0.559202
chr7:12965837-12974236	ENSMUSG00000004500	Zfp324	protein_coding	0.490132	1.83783	3.74965
chr7:97081750-97308940	ENSMUSG00000004508	Gab2	protein_coding	0.207062	0.144975	0.700149
chr5:113842435-113908758	ENSMUSG00000004530	Coro1c	protein_coding	63.1469	69.9704	1.10806
chr6:52713728-52766780	ENSMUSG00000004535	Tax1bp1	protein_coding	48.3501	51.5953	1.06712
chr14:51905270-51913488	ENSMUSG00000004558	Ndrg2	protein_coding	22.781	4.17056	0.183072
chr14:51884841-51893039	ENSMUSG00000004561	Mettl17	protein_coding	11.1371	20.667	1.85568
chr14:51984718-52006251	ENSMUSG00000004562	Arhgef40	protein_coding	2.09628	2.71308	1.29424
chr8:3515383-3544266	ENSMUSG00000004565	Pnpla6	protein_coding	14.576	20.6095	1.41393
chr8:3500456-3515232	ENSMUSG00000004567	Mcoln1	protein_coding	28.2882	23.5329	0.831898
chr8:3393005-3456601	ENSMUSG00000004568	Arhgef18	protein_coding	17.5599	25.309	1.44129
chr3:142790901-142882004	ENSMUSG00000004591	Pkn2	protein_coding	35.616	24.3445	0.683528
chr7:43444107-43457800	ENSMUSG00000004610	Etfb	protein_coding	51.2934	63.915	1.24607
chr8:3630954-3643644	ENSMUSG00000004626	Stxbp2	protein_coding	51.8511	51.0727	0.984989
chr6:4674349-4747204	ENSMUSG00000004631	Sgce	protein_coding	3.16793	5.09003	1.60673
chr6:54039553-54301810	ENSMUSG00000004633	Chn2	protein_coding	2.5338	3.04977	1.20364
chr8:114439654-115352708	ENSMUSG00000004637	Wwox	protein_coding	5.09492	4.75227	0.932748
chr5:33634951-33652574	ENSMUSG00000004642	Slbp	protein_coding	64.3996	61.0192	0.94751
chr9:57790352-57836793	ENSMUSG00000004661	Arid3b	protein_coding	19.248	27.2893	1.41777
chr10:79988583-79996062	ENSMUSG00000004665	Cnn2	protein_coding	12.7482	11.6134	0.91098
chr10:80035948-80039795	ENSMUSG00000004667	Polr2e	protein_coding	125.311	121.971	0.97335
chr8:71272713-71360712	ENSMUSG00000004677	Myo9b	protein_coding	13.451	15.9987	1.18941
chr12:34371502-34528889	ENSMUSG00000004698	Hdac9	protein_coding	0.213081	0.35651	1.67312
chr11:4091479-4095445	ENSMUSG00000004748	Mtfp1	protein_coding	6.45368	6.17877	0.957403
chr1:33719886-33742564	ENSMUSG00000004768	Rab23	protein_coding	21.3156	27.9177	1.30973
chr9:64715298-64737758	ENSMUSG00000004771	Rab11a	protein_coding	90.5096	80.3429	0.887673
chr12:85219480-85226628	ENSMUSG00000004788	Eif2b2	protein_coding	26.5891	40.2071	1.51217
chr12:85110832-85134091	ENSMUSG00000004789	Dlst	protein_coding	58.4057	53.1979	0.910832
chr12:85166638-85177296	ENSMUSG00000004791	Pgf	protein_coding	0.60994	1.37052	2.24697
chr11:61775648-61855073	ENSMUSG00000004798	Ulk2	protein_coding	2.41083	1.5703	0.651352
chr5:108646692-108669672	ENSMUSG00000004815	Dgkq	protein_coding	8.03236	6.60642	0.822474
chr11:61653264-61672784	ENSMUSG00000004837	Grap	protein_coding	0.330445	0.01	0.0302622
chr16:65539132-65562697	ENSMUSG00000004843	Chmp2b	protein_coding	14.4824	13.2215	0.912939
chr5:136987018-136996648	ENSMUSG00000004846	Plod3	protein_coding	22.678	22.2529	0.981253
chr5:137034992-137046135	ENSMUSG00000004849	Ap1s1	protein_coding	30.3541	30.3242	0.999017
chr17:28769306-28778698	ENSMUSG00000004864	Mapk13	protein_coding	13.944	7.84405	0.56254
chr17:28587647-28622521	ENSMUSG00000004865	Srpk1	protein_coding	67.8797	67.1826	0.98973
chr1:181815334-181843046	ENSMUSG00000004880	Lbr	protein_coding	54.1755	39.6844	0.732517
chr3:87948665-87953376	ENSMUSG00000004885	Crabp2	protein_coding	7.15987	5.55606	0.775999
chr3:87971077-87980451	ENSMUSG00000004891	Nes	protein_coding	2.66709	1.93676	0.726168
chr3:87987530-88000230	ENSMUSG00000004892	Bcan	protein_coding	1.74904	1.11866	0.639587
chr3:87858902-87885608	ENSMUSG00000004895	Prcc	protein_coding	39.8058	38.3808	0.964202
chr3:87922600-87930717	ENSMUSG00000004896	Rrnad1	protein_coding	9.76571	11.0745	1.13401
chr3:87906320-87916132	ENSMUSG00000004897	Hdgf	protein_coding	347.68	331.724	0.954107
chr10:81070034-81082559	ENSMUSG00000004929	Thop1	protein_coding	57.6366	68.139	1.18222
chr10:81268171-81273246	ENSMUSG00000004931	Apba3	protein_coding	7.77152	9.46447	1.21784
chr10:81252934-81263365	ENSMUSG00000004933	Matk	protein_coding	1.52144	1.49201	0.980651
chr10:81153265-81167923	ENSMUSG00000004934	Pias4	protein_coding	25.7812	27.0483	1.04915
chr9:64185769-64253631	ENSMUSG00000004936	Map2k1	protein_coding	49.0476	41.4116	0.844315
chr10:81044074-81060178	ENSMUSG00000004937	Sgta	protein_coding	46.3878	54.521	1.17533
chr17:5410869-5440259	ENSMUSG00000004945	Tmem242	protein_coding	28.425	24.423	0.85921
chr5:135994799-136032872	ENSMUSG00000004947	Dtx2	protein_coding	9.55481	11.5864	1.21262
chr5:135980098-135988624	ENSMUSG00000004948	Zp3	protein_coding	0.357201	1.45408	4.07077
chr5:135887918-135889563	ENSMUSG00000004951	Hspb1	protein_coding	151.54	304.752	2.01104
chr5:136083915-136111860	ENSMUSG00000004952	Rasa4	protein_coding	2.1997	2.59726	1.18073
chr7:4539767-4546567	ENSMUSG00000004961	Syt5	protein_coding	0.879105	1.09039	1.24034
chr6:51460433-51469894	ENSMUSG00000004980	Hnrnpa2b1	protein_coding	623.181	484.93	0.778154
chr8:84257794-84270380	ENSMUSG00000004994	Ccdc130	protein_coding	15.1804	12.1217	0.798513
chr8:84249905-84257326	ENSMUSG00000004996	Mri1	protein_coding	17.7348	18.9097	1.06625
chr3:146729573-146812990	ENSMUSG00000005034	Prkacb	protein_coding	12.2669	11.4072	0.92992
chr11:119343424-119355536	ENSMUSG00000005043	Sgsh	protein_coding	1.62077	1.82317	1.12488
chr4:152338650-152390194	ENSMUSG00000005045	Chd5	protein_coding	3.59825	2.20393	0.612502
chr10:78425669-78427619	ENSMUSG00000005054	Cstb	protein_coding	68.4753	37.5654	0.548599
chr5:136218146-136246556	ENSMUSG00000005057	Sh2b2	protein_coding	1.74945	1.16304	0.664804
chr6:124396815-124415067	ENSMUSG00000005069	Pex5	protein_coding	16.9934	16.0075	0.941983
chr12:72085588-72101461	ENSMUSG00000005078	Jkamp	protein_coding	18.8734	12.3512	0.654424
chr2:102811140-102901665	ENSMUSG00000005087	Cd44	protein_coding	0.181173	0.157305	0.868263
chr2:118388617-118475234	ENSMUSG00000005102	Eif2ak4	protein_coding	7.18929	6.97893	0.97074
chr5:38526812-38563221	ENSMUSG00000005103	Wdr1	protein_coding	30.4661	33.5218	1.1003
chr15:66929320-66969640	ENSMUSG00000005125	Ndrg1	protein_coding	7.37087	2.40181	0.325852
chr9:53405285-53432803	ENSMUSG00000005131	4930550C14Rik	protein_coding	0.651549	0.826803	1.26898
chr8:85083268-85098739	ENSMUSG00000005142	Man2b1	protein_coding	14.5617	33.6431	2.31038
chr14:99298690-99313405	ENSMUSG00000005148	Klf5	protein_coding	58.3726	127.867	2.19053
chr8:85075034-85081306	ENSMUSG00000005150	Wdr83	protein_coding	12.5852	16.279	1.2935
chr8:84969586-84974834	ENSMUSG00000005161	Prdx2	protein_coding	248.785	203.726	0.818887
chr11:69733996-69758637	ENSMUSG00000005198	Polr2a	protein_coding	100.139	194.512	1.94241
chr11:69673114-69682084	ENSMUSG00000005204	Senp3	protein_coding	144.708	202.343	1.39828
chr6:54595110-54645839	ENSMUSG00000005225	Plekha8	protein_coding	10.6985	7.17756	0.670894
chr2:69193894-69206194	ENSMUSG00000005233	Spc25	protein_coding	65.0806	61.5097	0.945131
chr11:69420808-69549110	ENSMUSG00000005237	Dnah2	protein_coding	0.69576	0.443995	0.638145
chr16:97741932-97763737	ENSMUSG00000005251	Ripk4	protein_coding	4.40236	6.51384	1.47962
chr16:18811778-18835261	ENSMUSG00000005262	Ufd1l	protein_coding	23.094	27.2813	1.18132
chr11:62700355-62731905	ENSMUSG00000005267	Zfp287	protein_coding	0.467612	1.90478	4.07343
chr15:10177237-10349180	ENSMUSG00000005268	Prlr	protein_coding	0.0810378	0.122465	1.5112
chr5:33739672-33782817	ENSMUSG00000005299	Letm1	protein_coding	11.947	17.3932	1.45586
chr13:58176155-58215653	ENSMUSG00000005312	Ubqln1	protein_coding	64.42	58.3306	0.905474
chr13:55152639-55168759	ENSMUSG00000005320	Fgfr4	protein_coding	1.12921	0.83238	0.737132
chr1:173333257-173367695	ENSMUSG00000005338	Cadm3	protein_coding	0.743067	0.0505475	0.0680254
chr15:77915046-77929006	ENSMUSG00000005354	Txn2	protein_coding	96.9664	83.537	0.861505
chr10:78711996-78718293	ENSMUSG00000005355	Casp14	protein_coding	0.133456	0.450207	3.37345
chr10:78780495-78814825	ENSMUSG00000005357	Slc1a6	protein_coding	0.261012	0.221645	0.849176
chr15:8634123-8710764	ENSMUSG00000005360	Slc1a3	protein_coding	6.89416	7.66456	1.11175
chr6:106778248-106800074	ENSMUSG00000005362	Crbn	protein_coding	15.7086	15.5129	0.987536
chr17:87975049-87990883	ENSMUSG00000005370	Msh6	protein_coding	212.099	224.832	1.06003
chr17:87990858-88065291	ENSMUSG00000005371	Fbxo11	protein_coding	16.8002	17.1645	1.02169
chr5:135089889-135138382	ENSMUSG00000005373	Mlxipl	protein_coding	1.84978	2.93126	1.58465
chr5:135149656-135165760	ENSMUSG00000005374	Tbl2	protein_coding	15.1927	9.78315	0.643939
chr5:135052956-135064959	ENSMUSG00000005378	Wbscr22	protein_coding	34.3534	54.507	1.58666
chr13:13437601-13512275	ENSMUSG00000005397	Nid1	protein_coding	19.4119	12.3693	0.637201
chr8:75109527-75128439	ENSMUSG00000005410	Mcm5	protein_coding	136.285	162.593	1.19304
chr8:75093590-75100596	ENSMUSG00000005413	Hmox1	protein_coding	60.4511	155.837	2.57789
chr11:59661304-59780860	ENSMUSG00000005417	Mprip	protein_coding	37.7737	39.4609	1.04466
chr7:25267703-25294159	ENSMUSG00000005442	Cic	protein_coding	40.692	40.2776	0.989816
chr7:25295048-25297986	ENSMUSG00000005447	Pafah1b3	protein_coding	30.2895	26.7734	0.883918
chr8:84030286-84042575	ENSMUSG00000005465	Il27ra	protein_coding	0.678416	0.394765	0.581893
chr8:83972977-83996445	ENSMUSG00000005469	Prkaca	protein_coding	34.3187	37.3248	1.0876
chr8:83955506-83970197	ENSMUSG00000005470	Asf1b	protein_coding	31.2555	30.346	0.970898
chr8:83715176-83726892	ENSMUSG00000005481	Ddx39	protein_coding	139.565	180.431	1.29281
chr8:83608174-83611902	ENSMUSG00000005483	Dnajb1	protein_coding	37.5886	40.6077	1.08032
chr1:87945118-88008551	ENSMUSG00000005501	Usp40	protein_coding	2.82419	4.36106	1.54418
chr2:90904739-90911626	ENSMUSG00000005505	Kbtbd4	protein_coding	8.24209	11.1883	1.35746
chr2:90940381-91019497	ENSMUSG00000005506	Celf1	protein_coding	61.2827	57.9729	0.945992
chr2:90894633-90904827	ENSMUSG00000005510	Ndufs3	protein_coding	58.1467	57.9258	0.996201
chr5:135670032-135735326	ENSMUSG00000005514	Por	protein_coding	23.8426	18.6102	0.780542
chr7:67952858-68226780	ENSMUSG00000005533	Igf1r	protein_coding	5.08812	4.65599	0.915071
chr8:3150921-3279617	ENSMUSG00000005534	Insr	protein_coding	4.3711	3.33544	0.763067
chr8:3681736-3694174	ENSMUSG00000005540	Fcer2a	protein_coding	0.27006	0.0575235	0.213003
chr7:30712208-30725535	ENSMUSG00000005553	Atp4a	protein_coding	0.357938	0.862391	2.40933
chr7:13024151-13031035	ENSMUSG00000005566	Trim28	protein_coding	466.874	804.389	1.72292
chr7:13035119-13038275	ENSMUSG00000005575	Ube2m	protein_coding	89.6295	135.288	1.50942
chr16:4287528-4420498	ENSMUSG00000005580	Adcy9	protein_coding	0.807648	0.71999	0.891466
chr13:83504033-83667080	ENSMUSG00000005583	Mef2c	protein_coding	0.01	0.42791	42.791
chr7:111028950-111056377	ENSMUSG00000005609	Ctr9	protein_coding	18.6916	24.1664	1.2929
chr7:111070567-111083030	ENSMUSG00000005610	Eif4g2	protein_coding	300.355	327.176	1.0893
chr16:32430920-32475070	ENSMUSG00000005615	Pcyt1a	protein_coding	4.63336	6.3805	1.37708
chr7:80993680-81045164	ENSMUSG00000005621	Zfp592	protein_coding	10.4015	13.8921	1.33558
chr3:95032693-95042614	ENSMUSG00000005625	Psmd4	protein_coding	123.709	148.877	1.20344
chr3:95124475-95129209	ENSMUSG00000005628	Tmod4	protein_coding	0.190608	0.210506	1.10439
chr12:54746348-54795703	ENSMUSG00000005656	Snx6	protein_coding	33.3619	20.1685	0.604537
chr6:83305690-83317606	ENSMUSG00000005667	Mthfd2	protein_coding	45.4787	47.0825	1.03526
chr5:75574915-75656722	ENSMUSG00000005672	Kit	protein_coding	16.8956	12.3608	0.731601
chr1:171216010-171222514	ENSMUSG00000005674	Tomm40l	protein_coding	8.26725	14.1355	1.70982
chr1:171225053-171226379	ENSMUSG00000005681	Apoa2	protein_coding	12.3383	27.5234	2.23073
chr10:128303334-128321358	ENSMUSG00000005682	Pan2	protein_coding	17.2879	14.8303	0.857843
chr10:128337831-128362479	ENSMUSG00000005683	Cs	protein_coding	113.844	105.996	0.931068
chr7:110768205-110812405	ENSMUSG00000005686	Ampd3	protein_coding	3.63528	2.47903	0.681936
chr3:103171654-103179166	ENSMUSG00000005687	Bcas2	protein_coding	92.6876	117.829	1.27125
chr8:105636567-105682922	ENSMUSG00000005698	Ctcf	protein_coding	79.2883	82.6081	1.04187
chr8:105701153-105703493	ENSMUSG00000005699	Pard6a	protein_coding	7.25071	4.59831	0.634188
chr8:105566697-105637393	ENSMUSG00000005705	Agrp	protein_coding	0.545382	0.268199	0.491762
chr16:4544660-4559720	ENSMUSG00000005718	Tfap4	protein_coding	7.94538	10.4094	1.31012
chr16:18239783-18248732	ENSMUSG00000005732	Ranbp1	protein_coding	329.726	324.145	0.983074
chr3:94954074-94961561	ENSMUSG00000005774	Rfx5	protein_coding	7.266	6.32791	0.870893
chr3:94884092-94886961	ENSMUSG00000005779	Psmb4	protein_coding	149.522	158.819	1.06217
chr2:122681232-122702663	ENSMUSG00000005802	Slc30a4	protein_coding	2.43478	1.63572	0.671816
chr2:122765236-122809569	ENSMUSG00000005803	Sqrdl	protein_coding	0.24585	0.361991	1.4724
chr2:122738502-122749475	ENSMUSG00000005804	Bloc1s6	protein_coding	19.2522	15.2541	0.792332
chr3:138458955-138489515	ENSMUSG00000005813	Metap1	protein_coding	34.1052	30.8437	0.904368
chr17:57234913-57247641	ENSMUSG00000005823	Gpr108	protein_coding	6.14351	4.47378	0.728212
chr18:11052509-11085635	ENSMUSG00000005836	Gata6	protein_coding	3.82634	6.34108	1.65722
chr16:11192969-11203331	ENSMUSG00000005846	Rsl1d1	protein_coding	185.957	175.457	0.943538
chr18:34220923-34322189	ENSMUSG00000005871	Apc	protein_coding	19.7085	21.2186	1.07662
chr18:34344888-34373415	ENSMUSG00000005873	Reep5	protein_coding	7.22938	3.69457	0.51105
chr2:156008044-156018279	ENSMUSG00000005881	Ergic3	protein_coding	38.4295	43.1458	1.12273
chr2:155846893-155930310	ENSMUSG00000005882	Uqcc1	protein_coding	35.661	29.4573	0.826038
chr1:13139104-13374083	ENSMUSG00000005886	Ncoa2	protein_coding	7.33288	10.5896	1.44412
chr6:92242060-92244650	ENSMUSG00000005892	Trh	protein_coding	98.8241	19.609	0.198423
chr6:92091389-92173057	ENSMUSG00000005893	Nr2c2	protein_coding	7.29887	8.78424	1.20351
chr10:94148022-94197211	ENSMUSG00000005897	Nr2c1	protein_coding	3.51347	4.02396	1.1453
chr16:17619353-17644828	ENSMUSG00000005899	Smpd4	protein_coding	51.4876	74.3074	1.44321
chr5:3596065-3637232	ENSMUSG00000005907	Pex1	protein_coding	7.15827	8.46848	1.18304
chr11:21994763-22002897	ENSMUSG00000005917	Otx1	protein_coding	0.473094	0.377585	0.798119
chr17:28951949-28969549	ENSMUSG00000005936	Kctd20	protein_coding	41.8791	41.6735	0.995092
chr11:73090582-73147446	ENSMUSG00000005947	Itgae	protein_coding	0.272181	0.235969	0.866958
chr11:73183595-73199042	ENSMUSG00000005949	Ctns	protein_coding	5.7459	5.06746	0.881925
chr11:73160420-73172685	ENSMUSG00000005950	P2rx5	protein_coding	0.718314	0.604141	0.841055
chr11:73199459-73224511	ENSMUSG00000005951	Shpk	protein_coding	0.28738	0.349364	1.21569
chr16:21204754-21223305	ENSMUSG00000005958	Ephb3	protein_coding	9.60081	6.5842	0.685797
chr3:94612756-94658872	ENSMUSG00000005968	Tuft1	protein_coding	2.51618	3.54562	1.40913
chr2:105386290-105399319	ENSMUSG00000005973	Rcn1	protein_coding	31.748	19.2232	0.605493
chr16:4039970-4077827	ENSMUSG00000005981	Trap1	protein_coding	78.9843	86.1151	1.09028
chr16:3872374-3904780	ENSMUSG00000005982	Naa60	protein_coding	17.0403	18.5738	1.08999
chr16:3895178-3908689	ENSMUSG00000005983	1700037C18Rik	protein_coding	0.808254	0.098139	0.121421
chr19:4270179-4283137	ENSMUSG00000005986	Ankrd13d	protein_coding	3.46477	3.2539	0.939137
chr1:150392837-150449935	ENSMUSG00000006005	Tpr	protein_coding	111.998	127.394	1.13747
chr1:150361304-150393080	ENSMUSG00000006010	BC003331	protein_coding	10.3302	11.2789	1.09184
chr7:16197146-16222037	ENSMUSG00000006019	Dhx34	protein_coding	5.64914	5.49776	0.973202
chr7:16119894-16127516	ENSMUSG00000006021	Kptn	protein_coding	5.85169	5.46932	0.934657
chr7:16098457-16117975	ENSMUSG00000006024	Napa	protein_coding	37.7214	56.3084	1.49274
chr18:36666680-36679366	ENSMUSG00000006050	Sra1	protein_coding	56.1538	50.8467	0.905491
chr11:96099325-96111964	ENSMUSG00000006056	Calcoco2	protein_coding	5.81841	19.3331	3.32275
chr11:96068851-96075670	ENSMUSG00000006057	Atp5g1	protein_coding	144.054	200.72	1.39337
chr11:96034884-96047430	ENSMUSG00000006058	Snf8	protein_coding	33.7002	44.7593	1.32816
chr7:30224130-30232272	ENSMUSG00000006095	Tbcb	protein_coding	49.2137	47.6031	0.967273
chr11:75630987-75648871	ENSMUSG00000006127	Inpp5k	protein_coding	8.88275	8.56025	0.963693
chr16:17451986-17486255	ENSMUSG00000006134	Crkl	protein_coding	18.1157	23.6952	1.30799
chr5:136054491-136064326	ENSMUSG00000006143	Upk3bl	protein_coding	0.160819	0.133074	0.827476
chr7:4460673-4479404	ENSMUSG00000006154	Eps8l1	protein_coding	0.0549407	0.538976	9.81014
chr11:45852050-45910625	ENSMUSG00000006169	Clint1	protein_coding	30.1485	30.1666	1.0006
chr13:22002175-22009742	ENSMUSG00000006179	Prss16	protein_coding	3.32705	1.74397	0.524178
chr13:29191745-29855674	ENSMUSG00000006191	Cdkal1	protein_coding	10.8879	9.56559	0.878553
chrX:37826909-37829857	ENSMUSG00000006200	Rhox6	protein_coding	0.01	0.595261	59.5261
chr7:130936110-130985660	ENSMUSG00000006205	Htra1	protein_coding	12.1595	7.98602	0.656772
chr4:141444653-141467930	ENSMUSG00000006215	Zbtb17	protein_coding	8.56479	8.13054	0.949299
chr4:141404352-141416014	ENSMUSG00000006216	Clcnkb	protein_coding	1.08517	0.677032	0.623894
chr4:141368219-141384175	ENSMUSG00000006218	Fam131c	protein_coding	2.78538	0.93658	0.336249
chr4:141576061-141606096	ENSMUSG00000006219	Fblim1	protein_coding	68.3409	84.0514	1.22988
chr9:21958898-21963576	ENSMUSG00000006235	Epor	protein_coding	1.06602	0.4515	0.423539
chr9:21927470-21935872	ENSMUSG00000006241	Ccdc159	protein_coding	0.733729	1.04404	1.42292
chr5:88720854-88764220	ENSMUSG00000006262	Mob1b	protein_coding	3.29897	3.78053	1.14597
chr8:69088645-69113711	ENSMUSG00000006273	Atp6v1b2	protein_coding	73.7483	76.9218	1.04303
chr8:72341000-72421474	ENSMUSG00000006276	Eps15l1	protein_coding	29.7588	34.6173	1.16326
chr14:50824061-50870560	ENSMUSG00000006281	Tep1	protein_coding	2.8129	2.4933	0.886381
chr14:50765414-50785518	ENSMUSG00000006288	Ttc5	protein_coding	16.6729	16.4487	0.986553
chr14:50906477-50924893	ENSMUSG00000006289	Osgep	protein_coding	72.4168	65.5249	0.90483
chr1:74279839-74284738	ENSMUSG00000006299	Aamp	protein_coding	64.2372	65.8579	1.02523
chr1:74288246-74305622	ENSMUSG00000006301	Tmbim1	protein_coding	8.45189	8.89264	1.05215
chr1:74236083-74268209	ENSMUSG00000006304	Arpc2	protein_coding	89.5539	103.995	1.16126
chr7:30568857-30588726	ENSMUSG00000006307	Kmt2b	protein_coding	28.8667	39.6619	1.37396
chr7:30589680-30598909	ENSMUSG00000006310	Zbtb32	protein_coding	8.03846	6.55413	0.815347
chr7:30633615-30635852	ENSMUSG00000006311	Etv2	protein_coding	1.10489	0.425268	0.384896
chr7:30603091-30612734	ENSMUSG00000006313	Upk1a	protein_coding	0.609662	0.982541	1.61162
chr7:30727700-30729534	ENSMUSG00000006315	Tmem147	protein_coding	23.1469	27.6247	1.19346
chr7:3703992-3706901	ENSMUSG00000006333	Rps9	protein_coding	1365.71	1340.45	0.981508
chr7:3620323-3629929	ENSMUSG00000006335	Tfpt	protein_coding	12.4931	15.2438	1.22018
chr10:75636618-75644008	ENSMUSG00000006342	Susd2	protein_coding	4.61211	3.32778	0.721531
chr10:75561603-75586200	ENSMUSG00000006345	Ggt1	protein_coding	5.63931	1.37655	0.2441
chr12:113140235-113145506	ENSMUSG00000006356	Crip2	protein_coding	40.4226	76.4258	1.89067
chr12:113146315-113153879	ENSMUSG00000006360	Crip1	protein_coding	35.5016	27.412	0.772135
chr15:85205948-85286535	ENSMUSG00000006369	Fbln1	protein_coding	12.041	10.7146	0.889843
chrX:36598205-36606079	ENSMUSG00000006373	Pgrmc1	protein_coding	28.434	32.0568	1.12741
chr15:79030873-79043558	ENSMUSG00000006378	Gcat	protein_coding	18.6437	16.5843	0.889541
chr4:94739288-94874976	ENSMUSG00000006386	Tek	protein_coding	0.642702	3.6559	5.68833
chr4:118428092-118432953	ENSMUSG00000006390	Elovl1	protein_coding	16.6944	13.9296	0.834385
chr4:118409336-118415782	ENSMUSG00000006392	Med8	protein_coding	42.5404	45.2403	1.06347
chr4:118432900-118437352	ENSMUSG00000006398	Cdc20	protein_coding	140.331	193.913	1.38183
chr1:171250420-171260637	ENSMUSG00000006403	Adamts4	protein_coding	0.547118	0.562111	1.0274
chr1:171370098-171388598	ENSMUSG00000006411	Pvrl4	protein_coding	0.513367	0.821098	1.59944
chr1:171345669-171359254	ENSMUSG00000006412	Pfdn2	protein_coding	184.777	147.602	0.798812
chr2:167492644-167516173	ENSMUSG00000006418	Rnf114	protein_coding	36.0495	34.822	0.965948
chrX:36823736-36874111	ENSMUSG00000006423	C330007P06Rik	protein_coding	8.33467	9.60348	1.15223
chr19:47178819-47259440	ENSMUSG00000006435	Neurl1a	protein_coding	4.23195	3.46659	0.819147
chr4:148591502-148594993	ENSMUSG00000006442	Srm	protein_coding	109.064	130.411	1.19573
chr4:141301239-141329384	ENSMUSG00000006445	Epha2	protein_coding	32.9318	97.2654	2.95354
chr19:4800568-4811634	ENSMUSG00000006456	Rbm14	protein_coding	32.3184	38.2332	1.18302
chr19:4861222-4877909	ENSMUSG00000006457	Actn3	protein_coding	8.64877	6.40957	0.741096
chr19:4878667-4885397	ENSMUSG00000006463	Zdhhc24	protein_coding	6.96905	4.25522	0.610589
chr19:4886897-4906627	ENSMUSG00000006464	Bbs1	protein_coding	0.472226	1.85681	3.93203
chr2:25228897-25234364	ENSMUSG00000006469	Slc34a3	protein_coding	0.884011	1.37891	1.55983
chr2:25244820-25256022	ENSMUSG00000006471	Ndor1	protein_coding	10.6156	22.1946	2.09076
chr2:25054354-25062881	ENSMUSG00000006476	Nsmf	protein_coding	4.69522	5.43645	1.15787
chr2:71873223-71903858	ENSMUSG00000006494	Pdk1	protein_coding	105.789	94.0324	0.888867
chr10:79854426-79864771	ENSMUSG00000006498	Ptbp1	protein_coding	330.865	393.007	1.18781
chr14:30825589-30876986	ENSMUSG00000006526	Tmem110	protein_coding	14.2264	11.573	0.813487
chr14:30714848-30822713	ENSMUSG00000006527	Sfmbt1	protein_coding	6.2547	6.05915	0.968736
chr1:74945314-74951672	ENSMUSG00000006538	Ihh	protein_coding	0.305145	0.132804	0.435217
chr8:21992784-22060305	ENSMUSG00000006567	Atp7b	protein_coding	1.59696	0.729316	0.456689
chr11:102393402-102402555	ENSMUSG00000006575	Rundc3a	protein_coding	7.31471	5.39121	0.737038
chr1:75546265-75562172	ENSMUSG00000006576	Slc4a3	protein_coding	2.89952	3.87386	1.33604
chr4:13743435-13893649	ENSMUSG00000006586	Runx1t1	protein_coding	0.176805	0.966509	5.46654
chr7:46796102-46823800	ENSMUSG00000006599	Gtf2h1	protein_coding	53.5302	70.5619	1.31817
chr13:23702033-23710854	ENSMUSG00000006611	Hfe	protein_coding	0.694241	0.693808	0.999376
chr5:31036035-31048924	ENSMUSG00000006641	Slc5a6	protein_coding	4.64253	5.05014	1.0878
chr5:30968661-30977018	ENSMUSG00000006642	Tcf23	protein_coding	0.435912	0.0918548	0.210719
chr7:30458314-30487223	ENSMUSG00000006649	Nphs1	protein_coding	15.0191	13.1224	0.873714
chr7:30434980-30445582	ENSMUSG00000006651	Aplp1	protein_coding	21.9862	15.3053	0.696132
chr9:108516805-108560163	ENSMUSG00000006673	Qrich1	protein_coding	56.0117	67.6584	1.20793
chr9:108578861-108597667	ENSMUSG00000006675	P4htm	protein_coding	3.16653	2.89454	0.914105
chr9:108490601-108502337	ENSMUSG00000006676	Usp19	protein_coding	41.6309	59.7878	1.43614
chrX:93304766-93632155	ENSMUSG00000006678	Pola1	protein_coding	25.4958	27.7301	1.08763
chr4:137319695-137357720	ENSMUSG00000006699	Cdc42	protein_coding	166.898	139.626	0.836597
chr17:31564748-31607684	ENSMUSG00000006705	Pknox1	protein_coding	9.22027	9.46934	1.02701
chr13:24751844-24761923	ENSMUSG00000006715	Gmnn	protein_coding	94.869	59.7905	0.630243
chr13:24817947-24831517	ENSMUSG00000006717	Acot13	protein_coding	51.8351	33.0787	0.638152
chr13:21945093-21960779	ENSMUSG00000006720	Zfp184	protein_coding	10.1821	6.95303	0.682871
chr10:127048249-127053006	ENSMUSG00000006724	Cyp27b1	protein_coding	0.442839	0.443188	1.00079
chr10:127063533-127067920	ENSMUSG00000006728	Cdk4	protein_coding	451.044	569.19	1.26194
chr10:127165155-127172340	ENSMUSG00000006731	B4galnt1	protein_coding	3.78593	3.42445	0.904519
chr10:127041413-127046365	ENSMUSG00000006732	Mettl1	protein_coding	12.9715	15.6591	1.20719
chr10:127067316-127070261	ENSMUSG00000006736	Tspan31	protein_coding	46.0791	48.3344	1.04894
chr18:6201001-6242174	ENSMUSG00000006740	Kif5b	protein_coding	52.2624	51.6499	0.988279
chr7:46686107-46710680	ENSMUSG00000006763	Saal1	protein_coding	19.7307	10.4653	0.530407
chr11:100574903-100591729	ENSMUSG00000006782	Cnp	protein_coding	8.812	6.57398	0.746026
chr11:100545606-100572568	ENSMUSG00000006784	Ttc25	protein_coding	1.34283	0.832836	0.620209
chr2:166073088-166155663	ENSMUSG00000006800	Sulf2	protein_coding	50.5376	46.4075	0.918278
chr17:13007838-13018119	ENSMUSG00000006818	Sod2	protein_coding	30.4952	30.8952	1.01312
chr18:36735067-36742391	ENSMUSG00000006850	Tmco6	protein_coding	8.03875	3.72472	0.463346
chr6:83543205-83572504	ENSMUSG00000006906	Stambp	protein_coding	2.80107	3.10236	1.10756
chr11:101191114-101226463	ENSMUSG00000006920	Ezh1	protein_coding	13.3464	6.89006	0.516248
chr11:100347326-100356128	ENSMUSG00000006930	Hap1	protein_coding	15.6273	24.0407	1.53837
chr11:100408455-100414836	ENSMUSG00000006931	P3h4	protein_coding	5.52497	2.55941	0.463245
chr9:120929215-120960507	ENSMUSG00000006932	Ctnnb1	protein_coding	212.915	227.91	1.07043
chr9:120492605-120495327	ENSMUSG00000006941	Eif1b	protein_coding	22.7691	16.6298	0.730363
chr16:20733126-20742384	ENSMUSG00000006958	Chrd	protein_coding	0.630694	0.774056	1.22731
chr16:20651651-20663414	ENSMUSG00000006998	Psmd2	protein_coding	137.332	143.125	1.04218
chr17:24685091-24689955	ENSMUSG00000007021	Syngr3	protein_coding	3.89999	1.8134	0.464977
chr17:35000986-35016322	ENSMUSG00000007029	Vars	protein_coding	69.4925	71.2965	1.02596
chr17:35016578-35026741	ENSMUSG00000007030	Vwa7	protein_coding	0.204599	0.0829535	0.405444
chr17:34914465-34930436	ENSMUSG00000007034	Slc44a4	protein_coding	0.958685	1.54523	1.61183
chr17:35028604-35046745	ENSMUSG00000007035	Msh5	protein_coding	1.09031	0.569335	0.522176
chr17:35089262-35102987	ENSMUSG00000007036	Abhd16a	protein_coding	8.58843	7.09416	0.826013
chr17:34931252-34935953	ENSMUSG00000007038	Neu1	protein_coding	8.39958	4.89693	0.582997
chr17:35059034-35062095	ENSMUSG00000007039	Ddah2	protein_coding	43.42	15.297	0.352302
chr17:35049965-35058749	ENSMUSG00000007041	Clic1	protein_coding	62.6149	30.8016	0.491922
chr17:34981861-34985891	ENSMUSG00000007050	Lsm2	protein_coding	126.569	164.867	1.30259
chr5:110286305-110337474	ENSMUSG00000007080	Pole	protein_coding	32.2744	38.7003	1.1991
chr1:172271708-172298064	ENSMUSG00000007097	Atp1a2	protein_coding	0.94694	0.0314393	0.033201
chr1:172209893-172219868	ENSMUSG00000007122	Casq1	protein_coding	0.176799	0.534957	3.02579
chr5:135023481-135051100	ENSMUSG00000007207	Stx1a	protein_coding	4.25052	5.38312	1.26646
chr6:48613179-48623227	ENSMUSG00000007216	Zfp775	protein_coding	1.36728	1.28475	0.939636
chr7:109798675-109865679	ENSMUSG00000007279	Scube2	protein_coding	0.513187	0.287874	0.560953
chr19:6053629-6057751	ENSMUSG00000007338	Mrpl49	protein_coding	40.6449	48.1277	1.1841
chr3:103102603-103169769	ENSMUSG00000007379	Dennd2c	protein_coding	16.0921	14.6097	0.90788
chr12:111574509-111656227	ENSMUSG00000007411	Mark3	protein_coding	27.3798	28.8492	1.05367
chr5:3632931-3657185	ENSMUSG00000007415	Gatad1	protein_coding	75.0506	61.4558	0.818858
chr5:87969458-87972870	ENSMUSG00000007457	2310003L06Rik	protein_coding	0.053722	0.306768	5.7103
chr6:122308719-122317680	ENSMUSG00000007458	M6pr	protein_coding	50.898	52.7239	1.03587
chr2:30237714-30263790	ENSMUSG00000007476	Lrrc8a	protein_coding	4.80324	5.31695	1.10695
chr18:68337602-68339711	ENSMUSG00000007480	Mc5r	protein_coding	0.078439	0.378657	4.82741
chr17:20945310-20965916	ENSMUSG00000007564	Ppp2r1a	protein_coding	127.263	122.438	0.962079
chr17:28313529-28326568	ENSMUSG00000007570	Fance	protein_coding	31.3733	18.8358	0.600377
chr14:55679082-55681817	ENSMUSG00000007589	Tinf2	protein_coding	29.3186	27.676	0.943972
chr8:70083528-70090862	ENSMUSG00000007594	Hapln4	protein_coding	2.10794	2.05572	0.975229
chr17:56764750-56770092	ENSMUSG00000007603	Dus3l	protein_coding	13.0786	24.4892	1.87246
chr8:71488102-71499583	ENSMUSG00000007610	Gtpbp3	protein_coding	14.2913	24.211	1.69411
chr4:47353221-47414931	ENSMUSG00000007613	Tgfbr1	protein_coding	6.46012	7.20743	1.11568
chr13:93303756-93404129	ENSMUSG00000007617	Homer1	protein_coding	8.15071	6.3502	0.779098
chr11:87376644-87404954	ENSMUSG00000007646	Rad51c	protein_coding	14.0119	9.69418	0.691853
chr6:17306334-17341452	ENSMUSG00000007655	Cav1	protein_coding	0.01	0.363534	36.3534
chr9:75037613-75060313	ENSMUSG00000007656	Arpp19	protein_coding	117.859	133.747	1.13481
chr2:152780667-152831728	ENSMUSG00000007659	Bcl2l1	protein_coding	16.6409	29.0911	1.74817
chr17:57021057-57031507	ENSMUSG00000007670	Khsrp	protein_coding	55.9233	55.0727	0.984791
chr8:70868226-70873490	ENSMUSG00000007721	Ccdc124	protein_coding	97.4237	82.3775	0.845559
chr11:22990518-23003780	ENSMUSG00000007739	Cct4	protein_coding	331.74	259.148	0.781179
chr11:51685385-51688874	ENSMUSG00000007777	0610009B22Rik	protein_coding	22.9813	24.6561	1.07287
chr7:44959372-44974851	ENSMUSG00000007783	Cpt1c	protein_coding	8.49468	15.1854	1.78764
chr1:91801460-91848028	ENSMUSG00000007805	Twist2	protein_coding	0.103263	0.104141	1.0085
chr5:145231714-145247302	ENSMUSG00000007812	Zfp655	protein_coding	21.4177	16.8773	0.788003
chr9:108306128-108337934	ENSMUSG00000007815	Rhoa	protein_coding	199.039	170.75	0.857867
chr14:25459184-25666743	ENSMUSG00000007817	Zmiz1	protein_coding	15.9048	11.9684	0.752502
chr6:118501307-118562226	ENSMUSG00000007827	Ankrd26	protein_coding	6.55061	4.78618	0.730646
chr7:45140683-45154584	ENSMUSG00000007833	Aldh16a1	protein_coding	9.70662	14.2836	1.47154
chr13:58125878-58128556	ENSMUSG00000007836	Hnrnpa0	protein_coding	65.4524	60.554	0.92516
chr7:45053612-45062677	ENSMUSG00000007837	Prrg2	protein_coding	2.61951	4.30044	1.6417
chr11:50376989-50386528	ENSMUSG00000007850	Hnrnph1	protein_coding	200.798	292.315	1.45576
chr12:86082560-86162458	ENSMUSG00000007867	Ift43	protein_coding	4.7731	4.9291	1.03268
chr4:136143496-136145755	ENSMUSG00000007872	Id3	protein_coding	1.08471	12.1845	11.233
chr4:133679007-133756769	ENSMUSG00000007880	Arid1a	protein_coding	45.5139	98.9835	2.1748
chr8:70493157-70504081	ENSMUSG00000007888	Crlf1	protein_coding	1.57559	1.42978	0.907454
chr7:142371147-142388038	ENSMUSG00000007891	Ctsd	protein_coding	119.244	138.512	1.16158
chr9:61913283-61914538	ENSMUSG00000007892	Rplp1	protein_coding	1821.68	1435.41	0.787959
chr5:87979438-87981544	ENSMUSG00000007907	Cabs1	protein_coding	0.01	0.225142	22.5142
chr9:76014854-76136350	ENSMUSG00000007908	Hmgcll1	protein_coding	0.392764	3.31604	8.44284
chr7:27653914-27656208	ENSMUSG00000007944	Ttc9b	protein_coding	0.399249	0.345631	0.865703
chr7:101818312-101822726	ENSMUSG00000007946	Phox2a	protein_coding	1.5515	0.939054	0.605256
chr8:71456699-71463657	ENSMUSG00000007950	Abhd8	protein_coding	8.98235	5.40505	0.601742
chr5:136908149-136915404	ENSMUSG00000007987	Ift22	protein_coding	4.93422	4.07611	0.826091
chr14:65201025-65262463	ENSMUSG00000007989	Fzd3	protein_coding	2.68512	2.69306	1.00296
chr7:44360042-44385820	ENSMUSG00000008028	1700008O03Rik	protein_coding	1.38957	1.91749	1.37992
chrX:10715012-10719690	ENSMUSG00000008035	Mid1ip1	protein_coding	10.8318	8.42779	0.778061
chr7:16738409-16749294	ENSMUSG00000008036	Ap2s1	protein_coding	64.4834	66.2967	1.02812
chr5:108692381-108706924	ENSMUSG00000008090	Fgfrl1	protein_coding	4.54182	3.22693	0.710492
chr8:84148024-84172590	ENSMUSG00000008129	4930432K21Rik	protein_coding	0.673566	0.76244	1.13195
chr1:43123073-43196984	ENSMUSG00000008136	Fhl2	protein_coding	0.412127	0.0993865	0.241155
chr7:44489936-44496529	ENSMUSG00000008140	Emc10	protein_coding	27.3008	27.0718	0.991614
chr6:124430758-124464794	ENSMUSG00000008153	Clstn3	protein_coding	3.56435	6.86447	1.92587
chr8:85060054-85067124	ENSMUSG00000008167	Fbxw9	protein_coding	15.9242	40.313	2.53156
chr7:44525994-44532071	ENSMUSG00000008193	Spib	protein_coding	0.348046	1.22661	3.52429
chr2:90745369-90781021	ENSMUSG00000008200	Fnbp4	protein_coding	46.4916	51.92	1.11676
chr8:4493025-4531680	ENSMUSG00000008206	Cers4	protein_coding	9.70512	6.76455	0.697008
chr2:73312600-73337818	ENSMUSG00000008226	Scrn3	protein_coding	13.6397	11.3298	0.830646
chr18:56562442-56587712	ENSMUSG00000008301	Phax	protein_coding	48.0369	48.7772	1.01541
chr4:72117141-72200919	ENSMUSG00000008305	Tle1	protein_coding	9.67929	9.32392	0.963286
chr5:3571565-3584356	ENSMUSG00000008307	1700109H08Rik	protein_coding	2.59666	1.2024	0.463056
chr7:100845847-100863446	ENSMUSG00000008318	Relt	protein_coding	1.92603	3.53674	1.83628
chr2:143063038-143072853	ENSMUSG00000008333	Snrpb2	protein_coding	78.6932	62.7309	0.797158
chr5:125385964-125390202	ENSMUSG00000008348	Ubc	protein_coding	17.8456	21.7994	1.22155
chr7:3629984-3642486	ENSMUSG00000008373	Prpf31	protein_coding	50.187	70.1947	1.39866
chr7:27486909-27490316	ENSMUSG00000008384	Sertad1	protein_coding	6.81251	8.97775	1.31783
chr16:8658586-8672153	ENSMUSG00000008393	Carhsp1	protein_coding	21.9678	22.6987	1.03327
chr10:93247413-93311135	ENSMUSG00000008398	Elk3	protein_coding	2.83831	4.64382	1.63612
chr9:25108129-25151781	ENSMUSG00000008429	Herpud2	protein_coding	9.59741	7.32694	0.763429
chr7:4424769-4445649	ENSMUSG00000008435	Rdh13	protein_coding	7.90995	8.61053	1.08857
chr8:105860633-105880402	ENSMUSG00000008450	Nutf2	protein_coding	62.7951	75.712	1.2057
chr7:45617605-45621059	ENSMUSG00000008461	Fut1	protein_coding	0.0489023	0.156084	3.19176
chr1:152766541-152775597	ENSMUSG00000008475	Arpc5	protein_coding	31.934	24.578	0.769651
chr17:24715838-24718057	ENSMUSG00000008482	Rnf151	protein_coding	0.07629	0.304999	3.99789
chr4:91250762-91400785	ENSMUSG00000008489	Elavl2	protein_coding	14.1731	12.5423	0.884935
chr7:25087343-25159922	ENSMUSG00000008496	Pou2f2	protein_coding	1.20874	3.24982	2.6886
chr6:138140315-138156755	ENSMUSG00000008540	Mgst1	protein_coding	2.38923	2.92204	1.223
chr4:82290172-82705750	ENSMUSG00000008575	Nfib	protein_coding	1.73694	3.29022	1.89426
chr3:88542028-88548300	ENSMUSG00000008601	Rab25	protein_coding	2.17029	0.897956	0.413749
chr3:88553757-88569725	ENSMUSG00000008604	Ubqln4	protein_coding	69.9357	78.339	1.12016
chr17:33951998-33956001	ENSMUSG00000008668	Rps18	protein_coding	2538.26	1894.21	0.746263
chrX:74270811-74273135	ENSMUSG00000008682	Rpl10	protein_coding	1869.83	1469.8	0.786063
chr7:118104377-118116186	ENSMUSG00000008683	Rps15a	protein_coding	1217	994.952	0.817545
chr15:89355718-89372826	ENSMUSG00000008690	Ncaph2	protein_coding	65.1522	54.5713	0.837598
chr3:103739814-103791563	ENSMUSG00000008730	Hipk1	protein_coding	12.5491	15.4093	1.22793
chr7:118972039-118995211	ENSMUSG00000008734	Gprc5b	protein_coding	3.73768	1.67403	0.447879
chr3:100562207-100685503	ENSMUSG00000008763	Man1a2	protein_coding	8.30175	10.8294	1.30447
chr12:85272397-85288438	ENSMUSG00000008822	Acyp1	protein_coding	12.0563	6.91772	0.573787
chr11:102194431-102230166	ENSMUSG00000008855	Hdac5	protein_coding	11.5788	9.00622	0.777816
chr13:17880574-17944239	ENSMUSG00000008859	Rala	protein_coding	19.1867	17.834	0.929498
chr8:22577074-22593813	ENSMUSG00000008892	Vdac3	protein_coding	143.364	119.373	0.832654
chr3:95111021-95123051	ENSMUSG00000008958	Vps72	protein_coding	46.635	46.4014	0.994989
chr16:84834924-84863779	ENSMUSG00000008976	Gabpa	protein_coding	61.7533	44.9226	0.727452
chr2:172868011-172940321	ENSMUSG00000008999	Bmp7	protein_coding	4.53535	2.38434	0.525722
chr5:115297109-115300999	ENSMUSG00000009013	Dynll1	protein_coding	347.89	440.49	1.26617
chr2:37350073-37359332	ENSMUSG00000009030	Pdcl	protein_coding	30.794	20.3477	0.660768
chr15:79360683-79403303	ENSMUSG00000009035	Tmem184b	protein_coding	18.482	15.088	0.816362
chr11:4765844-4849536	ENSMUSG00000009073	Nf2	protein_coding	39.3582	41.6114	1.05725
chr11:4736891-4746778	ENSMUSG00000009075	Cabp7	protein_coding	1.95658	0.523527	0.267573
chr11:4704677-4737669	ENSMUSG00000009076	Zmat5	protein_coding	18.6555	19.9567	1.06975
chr11:5069688-5099266	ENSMUSG00000009079	Ewsr1	protein_coding	278.039	236.096	0.849146
chr11:4986823-5042791	ENSMUSG00000009090	Ap1b1	protein_coding	20.8109	24.3881	1.17189
chr10:75893397-75895941	ENSMUSG00000009092	Derl3	protein_coding	2.27253	3.30218	1.45308
chr16:18581712-18586969	ENSMUSG00000009097	Tbx1	protein_coding	0.228056	0.501216	2.19778
chr3:108092788-108101432	ENSMUSG00000009108	Gnat2	protein_coding	1.25136	0.864303	0.690692
chr6:120836229-120892842	ENSMUSG00000009112	Bcl2l13	protein_coding	11.8436	9.70404	0.819349
chr6:83057843-83067210	ENSMUSG00000009145	Dqx1	protein_coding	0.407274	0.222795	0.547039
chr2:74520290-74579435	ENSMUSG00000009207	Lnp	protein_coding	9.59175	8.91541	0.929488
chr2:27110379-27142491	ENSMUSG00000009216	Fam163b	protein_coding	1.16965	0.861745	0.736758
chr7:142966821-142969264	ENSMUSG00000009248	Ascl2	protein_coding	0.624095	1.33424	2.13788
chr10:77581719-77598732	ENSMUSG00000009291	Pttg1ip	protein_coding	19.2531	16.4922	0.856602
chr10:77622274-77645993	ENSMUSG00000009293	Ube2g2	protein_coding	13.5694	14.297	1.05362
chr6:17463799-17573980	ENSMUSG00000009376	Met	protein_coding	1.02628	0.738562	0.71965
chrX:20933394-20950608	ENSMUSG00000009406	Elk1	protein_coding	7.65311	7.44339	0.972597
chr1:135434579-135607295	ENSMUSG00000009418	Nav1	protein_coding	11.9609	10.1115	0.845379
chr13:98839018-98926384	ENSMUSG00000009470	Tnpo1	protein_coding	65.212	55.8725	0.856782
chr7:46376473-46379092	ENSMUSG00000009471	Myod1	protein_coding	0.0704145	0.179855	2.55424
chr18:68300354-68324852	ENSMUSG00000009535	Rnmt	protein_coding	54.13	45.8357	0.846772
chr2:118475849-118479711	ENSMUSG00000009549	Srp14	protein_coding	76.9647	64.3015	0.835467
chr2:32705783-32713076	ENSMUSG00000009555	Cdk9	protein_coding	41.3645	46.2839	1.11893
chr2:32757233-32762244	ENSMUSG00000009563	Tor2a	protein_coding	17.6232	13.9623	0.792263
chr2:32682608-32704145	ENSMUSG00000009566	Fpgs	protein_coding	24.3557	26.0751	1.0706
chr16:13256480-13417529	ENSMUSG00000009569	Mkl2	protein_coding	4.42291	6.34601	1.43481
chr15:103191543-103239816	ENSMUSG00000009575	Cbx5	protein_coding	69.8067	63.617	0.911331
chr15:79891658-79915906	ENSMUSG00000009585	Apobec3	protein_coding	45.5169	27.9747	0.6146
chrX:134460117-134476490	ENSMUSG00000009596	Taf7l	protein_coding	0.371466	2.28149	6.14185
chr2:27262103-27427033	ENSMUSG00000009621	Vav2	protein_coding	7.02749	6.87427	0.978198
chr8:33516737-33585582	ENSMUSG00000009628	Tex15	protein_coding	4.82301	5.98963	1.24189
chr8:33599620-33619794	ENSMUSG00000009630	Ppp2cb	protein_coding	51.6159	55.9594	1.08415
chr4:117674680-117682273	ENSMUSG00000009640	Dmap1	protein_coding	19.1779	21.5147	1.12185
chr10:59403659-59421976	ENSMUSG00000009646	Pla2g12b	protein_coding	1.18098	0.207432	0.175644
chr10:59446983-59616692	ENSMUSG00000009647	Mcu	protein_coding	9.32496	6.9419	0.744442
chrX:100838647-101059667	ENSMUSG00000009670	Tex11	protein_coding	1.66251	2.9729	1.7882
chr10:75060895-75184923	ENSMUSG00000009681	Bcr	protein_coding	7.36705	8.72116	1.18381
chr7:31032721-31042481	ENSMUSG00000009687	Fxyd5	protein_coding	0.906749	1.24506	1.37311
chrX:7822288-7838280	ENSMUSG00000009731	Kcnd1	protein_coding	2.05206	1.6514	0.804752
chr15:100502798-100552008	ENSMUSG00000009733	Tfcp2	protein_coding	4.09599	3.40782	0.831989
chr15:100575317-100599984	ENSMUSG00000009739	Pou6f1	protein_coding	0.901479	0.797444	0.884596
chr9:113930933-113977199	ENSMUSG00000009741	Ubp1	protein_coding	30.5513	38.488	1.25978
chr1:132316125-132333488	ENSMUSG00000009772	Nuak2	protein_coding	2.9436	1.94454	0.660598
chr9:78109191-78172107	ENSMUSG00000009828	Ick	protein_coding	6.75428	7.42765	1.09969
chr4:140961202-140979193	ENSMUSG00000009863	Sdhb	protein_coding	70.87	51.3551	0.724638
chr2:152754172-152765037	ENSMUSG00000009876	Cox4i2	protein_coding	2.50032	0.811298	0.324477
chr11:59407133-59451186	ENSMUSG00000009894	Snap47	protein_coding	27.5378	34.6133	1.25694
chr1:106720458-106759727	ENSMUSG00000009905	Kdsr	protein_coding	4.75379	3.9348	0.82772
chr1:106764070-106796728	ENSMUSG00000009907	Vps4b	protein_coding	31.5573	39.4379	1.24973
chr9:44407713-44410405	ENSMUSG00000009927	Rps25	protein_coding	1129.24	848.987	0.751818
chrX:74281911-74290151	ENSMUSG00000009995	Taz	protein_coding	13.3871	8.32003	0.621498
chr11:114765387-114790739	ENSMUSG00000010021	Kif19a	protein_coding	0.0784837	0.216557	2.75926
chr11:61223416-61267464	ENSMUSG00000010025	Aldh3a2	protein_coding	7.56363	7.60533	1.00551
chr9:107547297-107551319	ENSMUSG00000010044	Zmynd10	protein_coding	0.691912	0.443993	0.64169
chr9:107533944-107538673	ENSMUSG00000010045	Tmem115	protein_coding	7.18415	9.52894	1.32638
chr9:107567944-107572779	ENSMUSG00000010047	Hyal2	protein_coding	18.5615	20.0731	1.08144
chr9:107587641-107593385	ENSMUSG00000010048	Ifrd2	protein_coding	24.6525	32.8716	1.3334
chr9:107576926-107581710	ENSMUSG00000010051	Hyal1	protein_coding	3.94846	5.59598	1.41726
chr9:107563254-107566112	ENSMUSG00000010054	Tusc2	protein_coding	13.2696	18.0507	1.3603
chr9:107542225-107545706	ENSMUSG00000010057	Nprl2	protein_coding	14.6067	13.7567	0.941808
chr9:107650633-107669530	ENSMUSG00000010064	Slc38a3	protein_coding	5.06149	2.27867	0.450197
chr9:107399611-107529343	ENSMUSG00000010066	Cacna2d2	protein_coding	2.79694	2.55987	0.915238
chr9:107551554-107562267	ENSMUSG00000010067	Rassf1	protein_coding	9.01354	12.9204	1.43344
chr19:8706881-8723369	ENSMUSG00000010095	Slc3a2	protein_coding	78.7343	93.9163	1.19283
chr19:8757072-8772475	ENSMUSG00000010097	Nxf1	protein_coding	104.543	133.82	1.28004
chr19:8741412-8756069	ENSMUSG00000010110	Stx5a	protein_coding	12.4099	23.4406	1.88886
chr11:61343400-61378345	ENSMUSG00000010122	Slc47a1	protein_coding	1.15917	2.9636	2.55665
chr11:61126754-61149372	ENSMUSG00000010142	Tnfrsf13b	protein_coding	0.335466	0.678326	2.02204
chr1:190118034-190170714	ENSMUSG00000010175	Prox1	protein_coding	0.232586	0.357232	1.53591
chr9:21074167-21091988	ENSMUSG00000010205	Raver1	protein_coding	39.5451	53.7193	1.35843
chr11:78261751-78290623	ENSMUSG00000010277	2610507B11Rik	protein_coding	68.3997	62.7664	0.917641
chr1:43098709-43115947	ENSMUSG00000010290	AI597479	protein_coding	12.2513	9.30972	0.759897
chr7:47050639-47054776	ENSMUSG00000010307	Tmem86a	protein_coding	1.00757	1.01603	1.00839
chr11:87405064-87555823	ENSMUSG00000010342	Tex14	protein_coding	6.2081	6.28425	1.01226
chr11:101448406-101458698	ENSMUSG00000010358	Ifi35	protein_coding	0.516345	1.47341	2.85353
chr11:101627194-101636100	ENSMUSG00000010362	Rdm1	protein_coding	31.5401	16.0775	0.509749
chr14:55662264-55671906	ENSMUSG00000010376	Nedd8	protein_coding	143.262	157.599	1.10008
chr11:76726601-76763579	ENSMUSG00000010392	Gosr1	protein_coding	16.6123	17.0979	1.02923
chr14:54426908-54429756	ENSMUSG00000010406	Mrpl52	protein_coding	118.433	96.5677	0.815379
chr1:36335729-36369181	ENSMUSG00000010453	Kansl3	protein_coding	21.3298	16.1502	0.757168
chr7:137193672-137314445	ENSMUSG00000010476	Ebf3	protein_coding	0.0764719	0.348209	4.55342
chr4:109676587-109963960	ENSMUSG00000010517	Faf1	protein_coding	36.8476	36.0232	0.977627
chr3:88282756-88296999	ENSMUSG00000010538	Tsacc	protein_coding	2.94635	6.99443	2.37393
chr11:74770829-74828525	ENSMUSG00000010554	Mettl16	protein_coding	33.6822	35.566	1.05593
chr17:50279393-50293599	ENSMUSG00000010592	Dazl	protein_coding	2.46363	1.82986	0.742752
chr9:22156845-22158358	ENSMUSG00000010607	Pigyl	protein_coding	16.5301	9.53733	0.576966
chr12:83631235-83683123	ENSMUSG00000010608	Rbm25	protein_coding	91.0899	72.6184	0.797217
chr1:180227003-180263438	ENSMUSG00000010609	Psen2	protein_coding	3.29601	4.13535	1.25465
chr9:119148022-119157093	ENSMUSG00000010651	Acaa1b	protein_coding	1.11355	1.01716	0.913437
chr9:119071526-119093496	ENSMUSG00000010660	Plcd1	protein_coding	7.04499	4.18389	0.593881
chr19:10182887-10196870	ENSMUSG00000010663	Fads1	protein_coding	24.5881	8.96715	0.364695
chr5:29229801-29378390	ENSMUSG00000010721	Lmbr1	protein_coding	1.45173	2.45329	1.68991
chr7:143634805-143649661	ENSMUSG00000010751	Tnfrsf22	protein_coding	7.32432	5.31024	0.725015
chr7:143557229-143600090	ENSMUSG00000010755	Cars	protein_coding	43.016	59.6019	1.38557
chr7:143501544-143502541	ENSMUSG00000010760	Phlda2	protein_coding	23.17	14.056	0.606647
chr11:42130938-42182930	ENSMUSG00000010803	Gabra1	protein_coding	0.01	0.369762	36.9762
chr5:143357337-143392152	ENSMUSG00000010825	Grid2ip	protein_coding	0.133318	0.543142	4.07403
chr15:79516407-79527739	ENSMUSG00000010830	Kdelr3	protein_coding	41.9774	11.8007	0.281121
chr2:103073674-103092644	ENSMUSG00000010911	Apip	protein_coding	9.8185	16.2922	1.65934
chr2:103021074-103073513	ENSMUSG00000010914	Pdhx	protein_coding	13.6137	16.864	1.23876
chr8:110618637-110720396	ENSMUSG00000010936	Vac14	protein_coding	29.3715	34.2802	1.16712
chr5:33104218-33162870	ENSMUSG00000011034	Slc5a1	protein_coding	0.0744865	0.72806	9.7744
chr7:44848990-44855421	ENSMUSG00000011096	Akt1s1	protein_coding	21.4984	26.5194	1.23356
chr9:37649181-37657312	ENSMUSG00000011114	Tbrg1	protein_coding	93.3969	108.337	1.15996
chr12:112620044-112641354	ENSMUSG00000011148	Adssl1	protein_coding	1.02973	0.871317	0.84616
chr12:112959861-113000621	ENSMUSG00000011158	Brf1	protein_coding	3.60869	7.02907	1.94782
chr12:17544872-17551502	ENSMUSG00000011179	Odc1	protein_coding	293.206	366.178	1.24888
chr11:45946842-45955494	ENSMUSG00000011254	Thg1l	protein_coding	22.6228	17.7036	0.782556
chr11:46055991-46147343	ENSMUSG00000011256	Adam19	protein_coding	12.6505	5.2187	0.412528
chr4:123262350-123298925	ENSMUSG00000011257	Pabpc4	protein_coding	114.374	99.5373	0.870279
chr7:19489055-19496760	ENSMUSG00000011263	Exoc3l2	protein_coding	0.513296	0.604113	1.17693
chr7:19577286-19580656	ENSMUSG00000011267	Zfp296	protein_coding	15.6219	29.12	1.86406
chr17:56111600-56117596	ENSMUSG00000011305	Plin5	protein_coding	0.809123	0.887133	1.09641
chr8:70042812-70071953	ENSMUSG00000011306	Sugp1	protein_coding	19.4979	31.0801	1.59402
chr7:24870056-24877651	ENSMUSG00000011349	Dmrtc2	protein_coding	0.258379	0.388807	1.5048
chr7:45472955-45488805	ENSMUSG00000011382	Dhdh	protein_coding	10.362	9.96053	0.96126
chr7:29816071-29832042	ENSMUSG00000011427	Zfp790	protein_coding	2.37765	2.55566	1.07487
chr17:57032772-57041654	ENSMUSG00000011486	Slc25a41	protein_coding	0.403541	1.0623	2.63244
chr17:55986510-55996881	ENSMUSG00000011589	Fsd1	protein_coding	10.6264	9.7965	0.921902
chr7:24541698-24546071	ENSMUSG00000011632	Pinlyp	protein_coding	0.01	0.219173	21.9173
chr7:44896078-44902631	ENSMUSG00000011658	Fuz	protein_coding	3.55896	4.93161	1.38569
chr7:27356382-27447686	ENSMUSG00000011751	Sptbn4	protein_coding	4.70341	8.23873	1.75165
chr19:41911870-41918664	ENSMUSG00000011752	Pgam1	protein_coding	189.054	172.55	0.912702
chr5:107744794-107875107	ENSMUSG00000011831	Evi5	protein_coding	27.2013	19.2607	0.708081
chr8:4166566-4211257	ENSMUSG00000011832	Evi5l	protein_coding	1.56819	2.76996	1.76634
chr8:4253101-4256219	ENSMUSG00000011837	Snapc2	protein_coding	23.3025	21.0292	0.902448
chr11:77493561-77507786	ENSMUSG00000011877	Git1	protein_coding	45.2317	36.5097	0.807171
chr5:114669397-114690984	ENSMUSG00000011884	Gltp	protein_coding	27.9151	32.4441	1.16224
chr9:69989465-70008317	ENSMUSG00000011958	Bnip2	protein_coding	30.1145	30.1369	1.00075
chr15:98538688-98570923	ENSMUSG00000011960	Ccnt1	protein_coding	22.0024	23.517	1.06884
chr16:17797281-17808287	ENSMUSG00000012017	Scarf2	protein_coding	0.379432	1.05384	2.77741
chr12:55836365-55869735	ENSMUSG00000012076	Brms1l	protein_coding	9.38028	10.806	1.15199
chr16:17651220-17722930	ENSMUSG00000012114	Med15	protein_coding	14.6257	17.9241	1.22553
chr4:133969027-134000918	ENSMUSG00000012117	Dhdds	protein_coding	6.73059	7.61843	1.13191
chr4:134065911-134092504	ENSMUSG00000012123	Aim1l	protein_coding	7.54459	4.45672	0.590718
chr4:134102569-134127593	ENSMUSG00000012126	Ubxn11	protein_coding	1.11349	1.11097	0.997741
chr1:78510990-78538173	ENSMUSG00000012187	Mogat1	protein_coding	0.01	0.404378	40.4378
chr18:34542312-34548273	ENSMUSG00000012282	Wnt8a	protein_coding	0.161759	0.77971	4.82019
chr17:46257850-46283026	ENSMUSG00000012296	Tjap1	protein_coding	17.3146	18.5132	1.06922
chr6:122707488-122714633	ENSMUSG00000012396	Nanog	protein_coding	164.781	105.467	0.640048
chr14:18267822-18271391	ENSMUSG00000012405	Rpl15	protein_coding	640.811	470.927	0.734892
chr13:90089122-90143907	ENSMUSG00000012422	Tmem167	protein_coding	6.30143	5.75486	0.913263
chr5:7960456-7982213	ENSMUSG00000012428	Steap4	protein_coding	0.07875	0.571694	7.25961
chr13:17695412-17699105	ENSMUSG00000012429	Mplkip	protein_coding	6.40213	5.10548	0.797467
chr19:37376402-37421859	ENSMUSG00000012443	Kif11	protein_coding	55.0491	50.8531	0.923778
chr6:8255935-8259173	ENSMUSG00000012483	Rpa3	protein_coding	51.8231	48.2302	0.930669
chr8:111311796-111338177	ENSMUSG00000012519	Mlkl	protein_coding	0.35305	2.03627	5.76765
chr6:29540826-29609887	ENSMUSG00000012535	Tnpo3	protein_coding	70.5332	66.9664	0.949431
chr12:85824658-86061893	ENSMUSG00000012609	Ttll5	protein_coding	7.58319	7.46126	0.983921
chr7:43296196-43313294	ENSMUSG00000012640	Zfp715	protein_coding	4.57901	5.45396	1.19108
chr10:60302747-60696490	ENSMUSG00000012819	Cdh23	protein_coding	0.299918	0.288998	0.963593
chr7:12922289-12926686	ENSMUSG00000012848	Rps5	protein_coding	1214.9	1045.56	0.860606
chr8:84125988-84132527	ENSMUSG00000012889	Podnl1	protein_coding	0.123697	0.124712	1.0082
chr8:83900104-83941954	ENSMUSG00000013033	Adgrl1	protein_coding	53.9939	46.6861	0.864657
chr9:14541965-14615483	ENSMUSG00000013076	Amotl1	protein_coding	4.09207	4.65916	1.13858
chr16:22381308-22439719	ENSMUSG00000013089	Etv5	protein_coding	41.6539	73.772	1.77107
chr8:105713853-105758664	ENSMUSG00000013150	Gfod2	protein_coding	5.43067	5.94155	1.09407
chr8:105703654-105707933	ENSMUSG00000013155	Enkd1	protein_coding	16.2114	19.2932	1.1901
chr8:105708290-105710244	ENSMUSG00000013158	4933405L10Rik	protein_coding	0.189795	0.429249	2.26165
chr8:105524464-105566047	ENSMUSG00000013160	Atp6v0d1	protein_coding	55.0382	67.3734	1.22412
chr17:56412430-56476483	ENSMUSG00000013236	Ptprs	protein_coding	19.1093	27.1897	1.42285
chr1:131827492-131848865	ENSMUSG00000013275	Slc41a1	protein_coding	9.21319	8.12147	0.881504
chr7:43472906-43490075	ENSMUSG00000013367	Iglon5	protein_coding	1.57485	1.54897	0.983567
chr11:95957162-96005940	ENSMUSG00000013415	Igf2bp1	protein_coding	53.6245	110.243	2.05582
chr11:95865942-95914891	ENSMUSG00000013418	B4galnt2	protein_coding	0.855311	0.35742	0.417883
chr9:121760032-121771742	ENSMUSG00000013419	Zfp651	protein_coding	0.733631	0.975772	1.33006
chr2:25199711-25211489	ENSMUSG00000013465	Nelfb	protein_coding	27.0814	25.0338	0.924391
chr5:108629769-108648782	ENSMUSG00000013495	Tmem175	protein_coding	6.4432	5.34721	0.829899
chr2:170346990-170427845	ENSMUSG00000013523	Bcas1	protein_coding	2.40072	1.4475	0.602943
chr16:18300824-18348103	ENSMUSG00000013539	Tango2	protein_coding	7.41038	8.6188	1.16307
chr9:71215788-71296243	ENSMUSG00000013584	Aldh1a2	protein_coding	0.582205	1.14287	1.96299
chr1:171234852-171251388	ENSMUSG00000013593	Ndufs2	protein_coding	88.3239	85.3708	0.966565
chr15:36504061-36555573	ENSMUSG00000013611	Snx31	protein_coding	0.42792	0.866735	2.02546
chr5:31048311-31054623	ENSMUSG00000013622	Atraid	protein_coding	12.0159	10.2987	0.857096
chr5:31054779-31078479	ENSMUSG00000013629	Cad	protein_coding	71.6008	83.907	1.17187
chr11:58330723-58347728	ENSMUSG00000013646	Sh3bp5l	protein_coding	7.74184	10.0845	1.3026
chr19:32672562-32712298	ENSMUSG00000013662	Atad1	protein_coding	32.572	23.1136	0.709616
chr19:32757496-32826160	ENSMUSG00000013663	Pten	protein_coding	15.1572	29.3798	1.93834
chr1:172196727-172206804	ENSMUSG00000013698	Pea15a	protein_coding	7.17418	6.36572	0.88731
chr14:32180161-32201898	ENSMUSG00000013701	Timm23	protein_coding	105.741	98.4008	0.930586
chr3:95139520-95142360	ENSMUSG00000013707	Tnfaip8l2	protein_coding	0.290249	0.319037	1.09919
chr6:106769119-106782474	ENSMUSG00000013736	Trnt1	protein_coding	41.6726	41.1788	0.98815
chr17:35076901-35078804	ENSMUSG00000013766	Ly6g6e	protein_coding	10.6056	2.73263	0.25766
chr17:34898468-34914052	ENSMUSG00000013787	Ehmt2	protein_coding	37.3762	38.4584	1.02895
chr9:22112988-22117148	ENSMUSG00000013822	Elof1	protein_coding	35.0872	34.2518	0.976189
chr10:79894707-79908923	ENSMUSG00000013833	Med16	protein_coding	7.45676	10.449	1.40128
chr15:67102874-67113992	ENSMUSG00000013846	St3gal1	protein_coding	0.263039	0.165028	0.627391
chr10:79974947-79984330	ENSMUSG00000013858	Tmem259	protein_coding	24.3575	28.3468	1.16378
chr8:26119367-26143871	ENSMUSG00000013878	Rnf170	protein_coding	9.07812	4.3136	0.475164
chr7:30291671-30308367	ENSMUSG00000013921	Clip3	protein_coding	19.7574	22.9258	1.16037
chr5:122100950-122113472	ENSMUSG00000013936	Myl2	protein_coding	0.01	0.753475	75.3475
chr1:171329144-171342331	ENSMUSG00000013973	Dedd	protein_coding	19.0201	27.0414	1.42173
chr1:171338007-171345646	ENSMUSG00000013997	Nit1	protein_coding	15.328	22.3561	1.45852
chr4:44524756-44710487	ENSMUSG00000014030	Pax5	protein_coding	0.411604	0.185398	0.450428
chr16:97791466-97851850	ENSMUSG00000014039	Prdm15	protein_coding	5.13944	6.66847	1.29751
chr16:32277458-32301434	ENSMUSG00000014074	Rnf168	protein_coding	16.4083	17.9765	1.09557
chr16:32419701-32429099	ENSMUSG00000014075	Tctex1d2	protein_coding	14.9453	7.84118	0.524657
chr2:119547696-119587027	ENSMUSG00000014077	Chp1	protein_coding	22.9373	18.873	0.822809
chr5:114622151-114658421	ENSMUSG00000014158	Trpv4	protein_coding	0.812971	0.54723	0.673124
chr13:58004220-58113592	ENSMUSG00000014164	Klhl3	protein_coding	0.260239	0.252437	0.97002
chr11:62879454-62916780	ENSMUSG00000014177	Tvp23b	protein_coding	12.2577	7.55837	0.61662
chr11:100582817-100620168	ENSMUSG00000014195	Dnajc7	protein_coding	87.424	115.782	1.32437
chr11:100627542-100692455	ENSMUSG00000014198	Zfp385c	protein_coding	1.32096	0.727146	0.55047
chr1:160202366-160212875	ENSMUSG00000014226	Cacybp	protein_coding	179.399	138.212	0.770412
chr16:3908800-3941147	ENSMUSG00000014232	Cluap1	protein_coding	6.92528	8.65188	1.24932
chr11:62267223-62281375	ENSMUSG00000014243	Zswim7	protein_coding	14.7784	13.3612	0.9041
chr11:62458459-62514417	ENSMUSG00000014245	Pigl	protein_coding	10.5664	18.4608	1.74713
chr18:36742331-36744557	ENSMUSG00000014294	Ndufa2	protein_coding	47.8733	47.951	1.00162
chr16:4616463-4624988	ENSMUSG00000014301	Pam16	protein_coding	29.658	30.0381	1.01282
chr16:4594712-4624924	ENSMUSG00000014303	Glis2	protein_coding	16.6925	14.3682	0.86076
chr15:35925885-35938246	ENSMUSG00000014313	Cox6c	protein_coding	295.953	242.582	0.819666
chr10:70922831-71159700	ENSMUSG00000014329	Bicc1	protein_coding	0.763659	0.998789	1.3079
chr11:96047431-96065388	ENSMUSG00000014349	Ube2z	protein_coding	37.2534	36.8631	0.989523
chr2:128818117-128854261	ENSMUSG00000014353	Tmem87b	protein_coding	8.75519	5.08416	0.580702
chr2:128610103-128687391	ENSMUSG00000014355	Anapc1	protein_coding	53.6861	48.6086	0.905424
chr2:128698955-128802894	ENSMUSG00000014361	Mertk	protein_coding	2.06356	1.17308	0.568478
chr7:46888948-46919969	ENSMUSG00000014402	Tsg101	protein_coding	38.5473	37.3475	0.968875
chr7:46760465-46796064	ENSMUSG00000014418	Hps5	protein_coding	6.64798	7.84994	1.1808
chr17:12227620-12318660	ENSMUSG00000014426	Map3k4	protein_coding	17.3463	11.6523	0.671748
chr14:31700014-31830415	ENSMUSG00000014496	Ankrd28	protein_coding	15.1093	15.1889	1.00526
chr10:128377114-128408704	ENSMUSG00000014498	Ankrd52	protein_coding	8.57671	8.97188	1.04607
chr18:34330846-34336599	ENSMUSG00000014504	Srp19	protein_coding	64.3011	65.7625	1.02273
chr14:62837689-62956886	ENSMUSG00000014547	Wdfy2	protein_coding	3.50195	2.90152	0.828545
chr6:92186711-92214925	ENSMUSG00000014550	Rbsn	protein_coding	7.65916	8.09592	1.05702
chr6:92169524-92184033	ENSMUSG00000014551	Mrps25	protein_coding	31.4344	35.8903	1.14175
chr6:83480216-83506969	ENSMUSG00000014554	Dguok	protein_coding	20.3509	16.3683	0.804306
chr4:150917321-151861876	ENSMUSG00000014592	Camta1	protein_coding	14.2772	8.13184	0.569566
chr3:107741047-107760469	ENSMUSG00000014599	Csf1	protein_coding	0.0466943	0.554865	11.8829
chr3:107612531-107631694	ENSMUSG00000014601	Strip1	protein_coding	11.5556	15.1148	1.30801
chr1:93015463-93101951	ENSMUSG00000014602	Kif1a	protein_coding	2.01409	1.72255	0.85525
chr11:70644195-70647479	ENSMUSG00000014606	Slc25a11	protein_coding	28.5953	29.3607	1.02677
chr8:116888684-116921455	ENSMUSG00000014633	Cmc2	protein_coding	17.8281	16.8865	0.947185
chr5:110135841-110171972	ENSMUSG00000014668	Chfr	protein_coding	21.4182	26.1617	1.22147
chr7:19852096-19861299	ENSMUSG00000014686	Ceacam16	protein_coding	0.243563	0.128155	0.526169
chr6:52162510-52164831	ENSMUSG00000014704	Hoxa2	protein_coding	0.0902159	0.414762	4.59743
chr6:83768884-83775813	ENSMUSG00000014748	Tex261	protein_coding	15.3729	16.3428	1.06308
chr17:15396245-15433580	ENSMUSG00000014763	Fam120b	protein_coding	3.0957	4.51876	1.45969
chr17:15499887-15528379	ENSMUSG00000014767	Tbp	protein_coding	37.1564	40.3394	1.08566
chr17:15475720-15498276	ENSMUSG00000014769	Psmb1	protein_coding	163.265	149.079	0.913108
chr17:15519207-15527301	ENSMUSG00000014771	Pdcd2	protein_coding	18.6101	26.5373	1.42596
chr17:15367353-15376872	ENSMUSG00000014773	Dll1	protein_coding	1.37441	2.38589	1.73594
chr8:105276446-105281939	ENSMUSG00000014776	Nol3	protein_coding	1.10913	0.319412	0.287984
chr8:105329162-105347953	ENSMUSG00000014778	Fhod1	protein_coding	6.94045	9.61593	1.38549
chr8:105373273-105382862	ENSMUSG00000014782	Plekhg4	protein_coding	1.48026	0.795929	0.537696
chr8:105348257-105369881	ENSMUSG00000014786	Slc9a5	protein_coding	5.86027	2.7322	0.466225
chr8:105305600-105310623	ENSMUSG00000014791	Elmo3	protein_coding	2.48989	1.26618	0.508525
chr14:69029288-69041401	ENSMUSG00000014813	Stc1	protein_coding	0.183467	0.0353084	0.192451
chr8:105280409-105289528	ENSMUSG00000014837	4931428F04Rik	protein_coding	6.23869	4.49273	0.720139
chr8:105467492-105471526	ENSMUSG00000014846	Tppp3	protein_coding	9.22617	3.76898	0.40851
chr13:92211871-92355003	ENSMUSG00000014850	Msh3	protein_coding	11.8453	15.7044	1.32579
chr8:105326353-105335219	ENSMUSG00000014856	Tmem208	protein_coding	24.9218	30.6114	1.2283
chr8:105297662-105305369	ENSMUSG00000014859	E2f4	protein_coding	122.058	131.181	1.07475
chr2:26920039-26933928	ENSMUSG00000014867	Surf4	protein_coding	34.2036	30.4575	0.890475
chr2:26916366-26920183	ENSMUSG00000014873	Surf2	protein_coding	47.4648	47.2219	0.994881
chr12:44205896-44210068	ENSMUSG00000014905	Dnajb9	protein_coding	6.36461	6.65719	1.04597
chr8:66860216-66890564	ENSMUSG00000014907	Naf1	protein_coding	31.3935	35.717	1.13772
chr5:32611170-32687057	ENSMUSG00000014932	Yes1	protein_coding	25.2802	22.1499	0.876176
chr5:32458842-32517433	ENSMUSG00000014956	Ppp1cb	protein_coding	94.566	89.6118	0.947611
chr2:70661575-70712636	ENSMUSG00000014959	Gorasp2	protein_coding	49.9113	47.5994	0.95368
chr1:152370734-152386688	ENSMUSG00000014980	Tsen15	protein_coding	17.9794	18.8981	1.05109
chr15:65787033-65873816	ENSMUSG00000015002	Efr3a	protein_coding	22.169	13.7603	0.620704
chr8:110974995-110997800	ENSMUSG00000015023	Ddx19a	protein_coding	37.603	45.189	1.20174
chr6:88193890-88207030	ENSMUSG00000015053	Gata2	protein_coding	0.605492	0.68851	1.13711
chr2:25498650-25501719	ENSMUSG00000015083	C8g	protein_coding	2.81581	0.998842	0.354726
chr2:25395873-25401321	ENSMUSG00000015085	Entpd2	protein_coding	0.922233	0.074154	0.0804071
chr2:25583017-25608521	ENSMUSG00000015087	Rabl6	protein_coding	37.3946	28.9427	0.773979
chr2:25466708-25470046	ENSMUSG00000015090	Ptgds	protein_coding	2.13567	0.414499	0.194084
chr2:25557846-25562082	ENSMUSG00000015092	Edf1	protein_coding	106.282	96.009	0.90334
chr2:25456837-25458776	ENSMUSG00000015093	Clic3	protein_coding	0.749366	0.387429	0.51701
chr2:25399350-25409494	ENSMUSG00000015094	Npdc1	protein_coding	14.7538	14.2492	0.965792
chr2:25500749-25505471	ENSMUSG00000015095	Fbxw5	protein_coding	15.5705	13.9836	0.89808
chr6:6041217-6217173	ENSMUSG00000015112	Slc25a13	protein_coding	36.0301	27.958	0.775963
chr17:25261915-25274622	ENSMUSG00000015120	Ube2i	protein_coding	254.421	251.77	0.98958
chr17:25240169-25242798	ENSMUSG00000015126	Tsr3	protein_coding	25.8149	23.8475	0.923788
chr17:25188396-25234443	ENSMUSG00000015127	Unkl	protein_coding	3.7381	7.34497	1.9649
chr7:66226911-66388350	ENSMUSG00000015133	Lrrk1	protein_coding	0.700233	0.670799	0.957965
chr7:66390891-66427517	ENSMUSG00000015134	Aldh1a3	protein_coding	0.263219	0.398772	1.51498
chr12:80167541-80260371	ENSMUSG00000015143	Actn1	protein_coding	65.6526	58.9035	0.897201
chr7:28766734-28788665	ENSMUSG00000015149	Sirt2	protein_coding	10.8922	11.876	1.09033
chr7:28808540-28822266	ENSMUSG00000015165	Hnrnpl	protein_coding	400.322	320.314	0.80014
chr19:46075862-46085528	ENSMUSG00000015176	Nolc1	protein_coding	100.191	104.543	1.04343
chr6:4600839-4643381	ENSMUSG00000015189	Casd1	protein_coding	2.69446	5.06785	1.88084
chr10:7119062-7212237	ENSMUSG00000015202	Cnksr3	protein_coding	4.57376	4.99426	1.09194
chrX:71364759-71419196	ENSMUSG00000015214	Mtmr1	protein_coding	1.67417	1.65944	0.991205
chrX:71555917-71560676	ENSMUSG00000015217	Hmgb3	protein_coding	21.587	15.7148	0.727975
chr1:66175272-66442583	ENSMUSG00000015222	Map2	protein_coding	2.11396	2.45242	1.1601
chr4:96568428-96591578	ENSMUSG00000015224	Cyp2j9	protein_coding	0.164021	0.193869	1.18198
chr4:53030786-53159895	ENSMUSG00000015243	Abca1	protein_coding	1.33916	3.83164	2.86122
chr4:53011879-53022060	ENSMUSG00000015247	Nipsnap3b	protein_coding	18.7492	15.7569	0.840403
chrX:74351275-74353618	ENSMUSG00000015289	Lage3	protein_coding	30.4505	53.3531	1.75212
chrX:74365717-74373218	ENSMUSG00000015290	Ubl4	protein_coding	21.9519	18.9826	0.864736
chrX:74304997-74311862	ENSMUSG00000015291	Gdi1	protein_coding	55.2421	43.7417	0.791819
chr10:8722218-8886070	ENSMUSG00000015305	Sash1	protein_coding	5.03777	3.24086	0.643313
chr10:80930090-80932204	ENSMUSG00000015312	Gadd45b	protein_coding	11.9664	3.12987	0.261554
chr2:30090943-30093648	ENSMUSG00000015335	Zdhhc12	protein_coding	22.0358	18.1466	0.823507
chr2:30171492-30174069	ENSMUSG00000015337	Endog	protein_coding	3.38022	5.5308	1.63623
chr8:23241352-23257074	ENSMUSG00000015341	Golga7	protein_coding	74.6088	59.9411	0.803406
chrX:9272755-9313250	ENSMUSG00000015342	Xk	protein_coding	1.65891	0.993335	0.598786
chr9:95637600-95698096	ENSMUSG00000015354	Pcolce2	protein_coding	5.44711	5.28503	0.970244
chr9:65294259-65330658	ENSMUSG00000015357	Clpx	protein_coding	15.5194	14.5487	0.937456
chr15:89075123-89087077	ENSMUSG00000015363	Trabd	protein_coding	15.932	13.7521	0.863172
chr15:88982908-89055152	ENSMUSG00000015365	Mov10l1	protein_coding	3.17028	3.73271	1.17741
chr15:89182216-89196474	ENSMUSG00000015377	Dennd6b	protein_coding	1.38156	1.28714	0.93166
chr13:43785106-43803130	ENSMUSG00000015396	Cd83	protein_coding	0.137451	0.342292	2.49028
chr17:34597861-34600936	ENSMUSG00000015452	Ager	protein_coding	0.615314	1.41526	2.30006
chr17:34647145-34655074	ENSMUSG00000015461	Atf6b	protein_coding	13.0998	19.9034	1.51936
chr17:34613348-34615971	ENSMUSG00000015467	Egfl8	protein_coding	0.673334	0.243676	0.361895
chr17:34564267-34588503	ENSMUSG00000015468	Notch4	protein_coding	2.79041	1.435	0.514261
chr17:34616661-34628510	ENSMUSG00000015474	Ppt2	protein_coding	10.5548	9.48518	0.89866
chr17:34629532-34633126	ENSMUSG00000015476	Prrt1	protein_coding	0.0334634	0.404456	12.0865
chr17:34601090-34603690	ENSMUSG00000015478	Rnf5	protein_coding	27.3493	25.3402	0.926541
chr2:27009925-27021089	ENSMUSG00000015488	Cacfd1	protein_coding	5.93302	5.68826	0.958746
chr10:13966074-14151374	ENSMUSG00000015501	Hivep2	protein_coding	0.169108	0.505473	2.98905
chr3:95434387-95497240	ENSMUSG00000015522	Arnt	protein_coding	29.4162	37.9866	1.29135
chr13:114818235-114832275	ENSMUSG00000015536	Mocs2	protein_coding	13.15	14.9746	1.13875
chr11:115182831-115187859	ENSMUSG00000015542	Nat9	protein_coding	10.0485	9.0809	0.903706
chr8:68880490-68907448	ENSMUSG00000015568	Lpl	protein_coding	1.97281	1.35122	0.684924
chr17:26676395-26699644	ENSMUSG00000015575	Atp6v0e	protein_coding	44.0878	41.8022	0.948158
chr17:26838663-26841565	ENSMUSG00000015579	Nkx2-5	protein_coding	0.087946	0.643935	7.32193
chr17:46383730-46420920	ENSMUSG00000015597	Zfp318	protein_coding	19.0591	12.1447	0.637213
chr17:46442447-46487675	ENSMUSG00000015599	Ttbk1	protein_coding	0.0394613	0.242883	6.15495
chr17:46546838-46556162	ENSMUSG00000015605	Srf	protein_coding	8.25553	8.59664	1.04132
chr2:9857077-9890034	ENSMUSG00000015619	Gata3	protein_coding	0.01	1.15798	115.798
chr2:180176372-180225859	ENSMUSG00000015647	Lama5	protein_coding	16.9994	21.1283	1.24289
chr5:5736316-5749326	ENSMUSG00000015652	Steap1	protein_coding	12.5262	23.9547	1.91236
chr5:5664828-5694578	ENSMUSG00000015653	Steap2	protein_coding	15.1662	24.9696	1.6464
chr9:40800983-40805200	ENSMUSG00000015656	Hspa8	protein_coding	2576.68	2743.54	1.06476
chr17:6042195-6079741	ENSMUSG00000015659	Serac1	protein_coding	6.23269	5.36193	0.86029
chrX:100622882-100626568	ENSMUSG00000015668	Pdzd11	protein_coding	25.5273	21.7623	0.852507
chr13:14613241-14625671	ENSMUSG00000015671	Psma2	protein_coding	191.423	190.477	0.995058
chr13:14610300-14613037	ENSMUSG00000015672	Mrpl32	protein_coding	32.3153	21.7706	0.673695
chr3:95323524-95357202	ENSMUSG00000015697	Setdb1	protein_coding	34.715	46.0263	1.32584
chr3:95296095-95307176	ENSMUSG00000015702	Anxa9	protein_coding	0.265113	0.251321	0.947977
chr7:84246280-84409959	ENSMUSG00000015709	Arnt2	protein_coding	1.15451	1.17983	1.02193
chr3:95253673-95282076	ENSMUSG00000015711	Prune	protein_coding	25.9931	20.5806	0.791772
chr3:95314790-95323599	ENSMUSG00000015714	Cers2	protein_coding	27.4802	22.8319	0.830849
chr6:17636233-17666972	ENSMUSG00000015733	Capza2	protein_coding	56.6616	53.7125	0.947952
chr3:95988428-95996001	ENSMUSG00000015745	Plekho1	protein_coding	7.68361	4.34004	0.564844
chr3:95999831-96058466	ENSMUSG00000015747	Vps45	protein_coding	6.7099	6.55736	0.977266
chr3:95830123-95855885	ENSMUSG00000015748	Prpf3	protein_coding	54.5051	59.551	1.09258
chr3:95929245-95947390	ENSMUSG00000015749	Anp32e	protein_coding	166.106	120.513	0.725521
chr3:95893968-95898288	ENSMUSG00000015750	Aph1a	protein_coding	10.0354	10.2908	1.02545
chr10:7905652-7956230	ENSMUSG00000015755	Tab2	protein_coding	29.9286	30.633	1.02354
chr10:7792890-7823135	ENSMUSG00000015757	Ppil4	protein_coding	19.4455	21.9917	1.13094
chr14:46775581-46788411	ENSMUSG00000015759	Cnih1	protein_coding	45.0294	29.9464	0.66504
chr6:137477244-137654876	ENSMUSG00000015766	Eps8	protein_coding	8.07812	11.8344	1.46499
chr2:26905261-26910677	ENSMUSG00000015776	Med22	protein_coding	11.5352	21.7169	1.88266
chr2:26913380-26916530	ENSMUSG00000015790	Surf1	protein_coding	25.5692	19.0515	0.745094
chr5:45520228-45529276	ENSMUSG00000015804	Med28	protein_coding	43.2806	36.0794	0.833615
chr5:45434020-45450236	ENSMUSG00000015806	Qdpr	protein_coding	64.572	43.4961	0.673607
chr11:50199365-50210827	ENSMUSG00000015837	Sqstm1	protein_coding	64.0704	61.9721	0.967252
chr2:75675512-75704641	ENSMUSG00000015839	Nfe2l2	protein_coding	52.6234	53.5355	1.01733
chr1:167598383-167639623	ENSMUSG00000015843	Rxrg	protein_coding	0.944765	0.837568	0.886536
chr2:27676439-27762957	ENSMUSG00000015846	Rxra	protein_coding	5.17208	4.41011	0.852676
chr3:95676200-95687917	ENSMUSG00000015850	Adamtsl4	protein_coding	0.812959	0.984122	1.21054
chr11:116470844-116494202	ENSMUSG00000015869	Prpsap1	protein_coding	46.9458	59.9908	1.27787
chr5:45529704-45639614	ENSMUSG00000015879	Fam184b	protein_coding	0.276652	0.415673	1.50251
chr5:45669918-45700546	ENSMUSG00000015880	Ncapg	protein_coding	43.5554	39.0572	0.896726
chr5:45697180-45857615	ENSMUSG00000015882	Lcorl	protein_coding	6.8797	3.71147	0.539481
chr10:93453395-93484896	ENSMUSG00000015889	Lta4h	protein_coding	38.764	46.6632	1.20378
chr10:93523337-93540033	ENSMUSG00000015890	Amdhd1	protein_coding	0.164927	0.191951	1.16386
chr2:143915319-143943324	ENSMUSG00000015932	Dstn	protein_coding	182.949	224.032	1.22456
chr13:56073618-56136361	ENSMUSG00000015937	H2afy	protein_coding	111.066	56.7199	0.510686
chr5:134184018-134224355	ENSMUSG00000015942	Gtf2ird2	protein_coding	1.1045	2.01717	1.82632
chr5:134198016-134198644	ENSMUSG00000015942	Gtf2ird2	protein_coding	0.314025	0.431044	1.37264
chr3:96196587-96219709	ENSMUSG00000015943	Bola1	protein_coding	18.1823	17.1737	0.944523
chr5:134099710-134144343	ENSMUSG00000015944	Gatsl2	protein_coding	3.34368	2.09645	0.626989
chr7:98835111-98855195	ENSMUSG00000015957	Wnt11	protein_coding	1.16017	1.16785	1.00661
chr1:177762961-177796511	ENSMUSG00000015961	Adss	protein_coding	50.9299	49.0414	0.962922
chr14:29978336-29993221	ENSMUSG00000015971	Actr8	protein_coding	25.0629	22.5262	0.898787
chr7:139212987-139242979	ENSMUSG00000015980	Lrrc27	protein_coding	1.74588	2.43304	1.39359
chr7:139103637-139213307	ENSMUSG00000015981	Stk32c	protein_coding	0.220203	0.403901	1.83422
chr8:25998728-26015601	ENSMUSG00000015994	Fnta	protein_coding	56.5001	49.2499	0.871679
chr13:112867779-112927380	ENSMUSG00000016018	Skiv2l2	protein_coding	60.2047	53.2674	0.884772
chr15:85898757-86033777	ENSMUSG00000016028	Celsr1	protein_coding	3.42547	3.91102	1.14175
chr5:151037509-151233836	ENSMUSG00000016128	Stard13	protein_coding	0.361711	0.219806	0.607684
chrX:42527865-43429126	ENSMUSG00000016150	Tenm1	protein_coding	0.0897111	0.421734	4.70103
chr1:193091103-193130272	ENSMUSG00000016181	Diexf	protein_coding	19.7449	18.7725	0.950752
chr1:192891232-193035775	ENSMUSG00000016200	Syt14	protein_coding	2.94854	2.91779	0.989571
chr17:37270219-37274484	ENSMUSG00000016206	H2-M3	protein_coding	1.18772	0.626386	0.527386
chrX:36328352-36362341	ENSMUSG00000016239	Lonrf3	protein_coding	0.762518	0.508682	0.667108
chr2:174461071-174464105	ENSMUSG00000016252	Atp5e	protein_coding	125.512	149.829	1.19375
chr2:174415803-174427502	ENSMUSG00000016253	Nelfcd	protein_coding	37.5794	38.4626	1.0235
chr2:174450694-174457882	ENSMUSG00000016255	Tubb1	protein_coding	0.0483251	0.308218	6.37801
chr2:174427492-174439039	ENSMUSG00000016256	Ctsz	protein_coding	49.2505	37.968	0.770915
chr2:174465066-174473081	ENSMUSG00000016257	Slmo2	protein_coding	51.4889	44.0865	0.856233
chr1:192844487-192855756	ENSMUSG00000016262	Sertad4	protein_coding	1.03846	0.930218	0.89577
chrX:36873899-36884222	ENSMUSG00000016308	Ube2a	protein_coding	48.4986	47.0044	0.96919
chrX:36795650-36798807	ENSMUSG00000016319	Slc25a5	protein_coding	453.765	353.893	0.779903
chr2:181187246-181188771	ENSMUSG00000016344	Ppdpf	protein_coding	48.548	52.2058	1.07534
chr2:181075578-181135300	ENSMUSG00000016346	Kcnq2	protein_coding	2.07624	1.05187	0.506622
chr2:181147652-181157014	ENSMUSG00000016349	Eef1a2	protein_coding	1.27953	0.573214	0.447988
chr2:180986534-181017540	ENSMUSG00000016356	Col20a1	protein_coding	0.289148	0.0671634	0.232281
chrX:75785653-75875182	ENSMUSG00000016382	Pls3	protein_coding	14.4738	13.4653	0.930319
chr2:106693268-106868356	ENSMUSG00000016386	Mpped2	protein_coding	1.47426	1.70917	1.15934
chrX:37126794-37150746	ENSMUSG00000016409	Nkap	protein_coding	12.4139	7.05194	0.568071
chrX:37187587-37191163	ENSMUSG00000016427	Ndufa1	protein_coding	49.3385	50.9714	1.03309
chr2:105126528-105173616	ENSMUSG00000016458	Wt1	protein_coding	1.04634	4.5508	4.34927
chr13:29906574-29985668	ENSMUSG00000016477	E2f3	protein_coding	13.3118	18.6405	1.40029
chr1:195097381-195131586	ENSMUSG00000016481	Cr1l	protein_coding	9.72657	12.4393	1.2789
chr6:146888486-147032025	ENSMUSG00000016487	Ppfibp1	protein_coding	12.8882	10.8908	0.845014
chr1:194938818-194961279	ENSMUSG00000016494	Cd34	protein_coding	0.432814	2.21201	5.11076
chr19:29348598-29367390	ENSMUSG00000016495	Plgrkt	protein_coding	6.35285	11.8177	1.86022
chr19:29367454-29388095	ENSMUSG00000016496	Cd274	protein_coding	0.228951	0.298235	1.30261
chr5:146948656-146955614	ENSMUSG00000016503	Gtf3a	protein_coding	40.3877	38.782	0.960242
chr5:146951572-146963800	ENSMUSG00000016510	Mtif3	protein_coding	10.7895	9.2951	0.861493
chr5:147016654-147076586	ENSMUSG00000016520	Lnx2	protein_coding	4.11951	8.60883	2.08977
chr1:131127454-131138340	ENSMUSG00000016526	Dyrk3	protein_coding	16.2607	29.7298	1.82833
chr1:131053699-131097826	ENSMUSG00000016528	Mapkapk2	protein_coding	12.5859	9.38016	0.745294
chr1:131019844-131024974	ENSMUSG00000016529	Il10	protein_coding	0.01	0.427143	42.7143
chrX:38401356-38456454	ENSMUSG00000016534	Lamp2	protein_coding	21.0239	12.7267	0.605344
chr15:85336380-85463836	ENSMUSG00000016541	Atxn10	protein_coding	94.5463	94.3331	0.997745
chr15:77940521-77956722	ENSMUSG00000016552	Foxred2	protein_coding	5.26121	5.88693	1.11893
chr15:77958997-77970824	ENSMUSG00000016554	Eif3d	protein_coding	182.907	157.535	0.86128
chr11:116021911-116027962	ENSMUSG00000016559	H3f3b	protein_coding	202.495	249.075	1.23003
chr15:84923427-84942955	ENSMUSG00000016619	Nup50	protein_coding	27.8218	36.4764	1.31107
chr15:84785380-84856049	ENSMUSG00000016624	Phf21b	protein_coding	4.08198	3.32144	0.813681
chr7:107166989-107198102	ENSMUSG00000016626	Nlrp14	protein_coding	0.138122	0.336463	2.43598
chr15:78159464-78174108	ENSMUSG00000016637	Ift27	protein_coding	10.7337	15.2595	1.42165
chr15:83375606-83464606	ENSMUSG00000016664	Pacsin2	protein_coding	22.3877	25.6561	1.14599
chr15:83575118-83595157	ENSMUSG00000016757	Ttll12	protein_coding	17.6983	19.6843	1.11221
chr15:83526861-83544635	ENSMUSG00000016758	Bik	protein_coding	0.933696	0.832786	0.891925
chr15:83602582-83725021	ENSMUSG00000016763	Scube1	protein_coding	0.13626	0.243969	1.79046
chr14:52279145-52296391	ENSMUSG00000016831	Tox4	protein_coding	23.4821	26.7162	1.13773
chr5:100798626-100804471	ENSMUSG00000016833	Mrps18c	protein_coding	37.3978	46.0661	1.23179
chr1:12692276-12861192	ENSMUSG00000016918	Sulf1	protein_coding	7.10352	13.7143	1.93063
chr2:162931527-162937121	ENSMUSG00000016921	Srsf6	protein_coding	98.9049	169.579	1.71457
chr2:160731299-160775760	ENSMUSG00000016933	Plcg1	protein_coding	25.1784	21.2955	0.845788
chr11:115420127-115431274	ENSMUSG00000016940	Kctd2	protein_coding	12.9703	5.95774	0.459337
chr17:24047733-24073485	ENSMUSG00000016946	Kctd5	protein_coding	24.5649	24.8883	1.01317
chr11:17938755-17953875	ENSMUSG00000016984	Etaa1	protein_coding	13.3792	15.7887	1.18009
chr2:164389392-164405160	ENSMUSG00000016995	Matn4	protein_coding	0.139985	0.44749	3.1967
chr2:164424246-164443887	ENSMUSG00000017009	Sdc4	protein_coding	29.9676	53.2492	1.77689
chrX:36112109-36171259	ENSMUSG00000017057	Il13ra1	protein_coding	0.543569	0.879513	1.61804
chr11:101552148-101581951	ENSMUSG00000017119	Nbr1	protein_coding	40.536	44.5025	1.09785
chr11:118132018-118248592	ENSMUSG00000017132	Cyth1	protein_coding	2.20337	1.87515	0.851035
chr2:51130437-51149111	ENSMUSG00000017144	Rnd3	protein_coding	7.41558	15.9763	2.15442
chr11:101488763-101551955	ENSMUSG00000017146	Brca1	protein_coding	32.3542	34.961	1.08057
chr11:100334406-100336996	ENSMUSG00000017165	Gast	protein_coding	0.226558	0.01	0.0441388
chr11:101170522-101190724	ENSMUSG00000017167	Cntnap1	protein_coding	0.269655	0.187989	0.697146
chr11:100422320-100441808	ENSMUSG00000017176	Nt5c3b	protein_coding	15.74	19.8995	1.26426
chr11:101277967-101279114	ENSMUSG00000017188	Coa3	protein_coding	23.8737	38.0982	1.59582
chr11:98664350-98677708	ENSMUSG00000017204	Gsdma	protein_coding	0.158523	0.167221	1.05487
chr11:98704590-98729435	ENSMUSG00000017210	Med24	protein_coding	27.8056	28.2083	1.01448
chr11:98682553-98695979	ENSMUSG00000017221	Psmd3	protein_coding	95.1598	92.5867	0.97296
chr4:148558428-148582401	ENSMUSG00000017264	Exosc10	protein_coding	45.7798	49.3462	1.0779
chr11:76120986-76243725	ENSMUSG00000017286	Glod4	protein_coding	67.6697	43.3023	0.639907
chr11:76046225-76179647	ENSMUSG00000017288	Vps53	protein_coding	8.26354	14.1211	1.70884
chr11:77529161-77607815	ENSMUSG00000017291	Taok1	protein_coding	11.4622	10.2727	0.89622
chr2:164745982-164768607	ENSMUSG00000017299	Dnttip1	protein_coding	13.5403	15.9305	1.17653
chr2:164777160-164779967	ENSMUSG00000017300	Tnnc2	protein_coding	0.385543	0.01	0.0259374
chr2:164792767-164804882	ENSMUSG00000017307	Acot8	protein_coding	11.2976	15.6399	1.38436
chr11:102106675-102107832	ENSMUSG00000017311	Pyy	protein_coding	0.01	0.69576	69.576
chr11:102057014-102088515	ENSMUSG00000017314	Mpp2	protein_coding	3.08749	2.18044	0.706215
chr11:78567167-78697373	ENSMUSG00000017376	Nlk	protein_coding	10.9627	12.6912	1.15767
chr11:78158498-78165589	ENSMUSG00000017386	Traf4	protein_coding	51.2643	61.8772	1.20702
chr11:78322967-78327781	ENSMUSG00000017390	Aldoc	protein_coding	19.6529	2.64763	0.13472
chr11:98036622-98053462	ENSMUSG00000017400	Stac2	protein_coding	5.39231	1.94711	0.36109
chr11:98026709-98030492	ENSMUSG00000017404	Rpl19	protein_coding	2039.68	1698.05	0.832506
chr11:78166105-78176675	ENSMUSG00000017405	Nek8	protein_coding	7.19888	7.34503	1.0203
chr11:97923237-97986444	ENSMUSG00000017417	Plxdc1	protein_coding	2.71248	0.690347	0.254508
chr2:15049394-15082456	ENSMUSG00000017418	Arl5b	protein_coding	10.0647	9.14252	0.908379
chr11:80383278-80405733	ENSMUSG00000017421	Zfp207	protein_coding	177.923	159.9	0.898709
chr11:80428614-80473248	ENSMUSG00000017428	Psmd11	protein_coding	99.9067	100.289	1.00383
chr11:118428202-118449963	ENSMUSG00000017446	C1qtnf1	protein_coding	0.183522	0.255456	1.39196
chr11:77880614-77894096	ENSMUSG00000017453	Pipox	protein_coding	43.0116	32.7056	0.760389
chr11:118301068-118355740	ENSMUSG00000017466	Timp2	protein_coding	4.74178	1.20352	0.253811
chr14:16365178-16430787	ENSMUSG00000017485	Top2b	protein_coding	19.6673	16.2915	0.828357
chr14:16430841-16575472	ENSMUSG00000017491	Rarb	protein_coding	0.0205291	0.299432	14.5857
chr11:99041243-99054392	ENSMUSG00000017493	Igfbp4	protein_coding	3.08644	2.47664	0.802426
chr11:98907800-98923940	ENSMUSG00000017499	Cdc6	protein_coding	27.1877	29.7736	1.09511
chr11:79993105-80034123	ENSMUSG00000017548	Suz12	protein_coding	56.1127	51.4464	0.91684
chr11:80089399-80135794	ENSMUSG00000017550	Atad5	protein_coding	12.4861	12.7878	1.02416
chr11:80046492-80080991	ENSMUSG00000017561	Crlf3	protein_coding	58.1311	45.4163	0.781273
chr11:99065677-99089306	ENSMUSG00000017607	Tns4	protein_coding	1.08549	0.187115	0.172379
chr11:78522849-78536332	ENSMUSG00000017615	Tnfaip1	protein_coding	12.0429	15.2803	1.26882
chr11:76416733-76622314	ENSMUSG00000017631	Abr	protein_coding	20.8599	22.5268	1.07991
chr11:79591211-79698023	ENSMUSG00000017639	Rab11fip4	protein_coding	8.99912	5.49024	0.610086
chr2:165055626-165072948	ENSMUSG00000017652	Cd40	protein_coding	0.903977	1.1723	1.29682
chr2:165276553-165287869	ENSMUSG00000017664	Slc35c2	protein_coding	13.0996	7.4587	0.569386
chr2:165374263-165388259	ENSMUSG00000017667	Zfp334	protein_coding	2.4962	2.35484	0.94337
chr2:165288030-165326479	ENSMUSG00000017670	Elmo2	protein_coding	15.4656	12.9386	0.836608
chr11:79239371-79254671	ENSMUSG00000017677	Wsb1	protein_coding	40.4622	36.3122	0.897436
chr2:163602313-163619013	ENSMUSG00000017679	Ttpal	protein_coding	4.22997	6.0249	1.42433
chr11:80209018-80267907	ENSMUSG00000017686	Rhot1	protein_coding	31.5192	24.8377	0.788018
chr11:80300911-80355955	ENSMUSG00000017692	Rhbdl3	protein_coding	0.178996	0.103934	0.580653
chr2:163726583-163750239	ENSMUSG00000017697	Ada	protein_coding	3.85877	3.69033	0.95635
chr2:163623271-163645131	ENSMUSG00000017707	Serinc3	protein_coding	24.0929	29.5814	1.2278
chr11:117867951-117873481	ENSMUSG00000017713	Tha1	protein_coding	0.847541	0.354509	0.41828
chr11:117986291-118024011	ENSMUSG00000017715	Pgs1	protein_coding	23.9149	29.3126	1.2257
chr11:117849250-117855743	ENSMUSG00000017716	Birc5	protein_coding	143.173	125.411	0.875937
chr11:117825923-117839908	ENSMUSG00000017718	Afmid	protein_coding	0.964118	1.97982	2.0535
chr2:164497519-164508301	ENSMUSG00000017721	Pigt	protein_coding	25.6134	25.557	0.997798
chr2:164562412-164568510	ENSMUSG00000017723	Wfdc2	protein_coding	29.2793	12.1166	0.413829
chr11:101769741-101785371	ENSMUSG00000017724	Etv4	protein_coding	51.2133	89.7156	1.7518
chr2:164486105-164493319	ENSMUSG00000017734	Dbndd2	protein_coding	1.21476	0.996259	0.820128
chr2:164940779-164955850	ENSMUSG00000017737	Mmp9	protein_coding	0.826446	1.46439	1.77191
chr2:164960801-164999731	ENSMUSG00000017740	Slc12a5	protein_coding	0.380138	0.599206	1.57629
chr11:100766031-100770957	ENSMUSG00000017747	Ghdc	protein_coding	6.85349	5.83357	0.851182
chr2:164839517-164857711	ENSMUSG00000017754	Pltp	protein_coding	32.0376	17.2191	0.537467
chr13:73763696-73816743	ENSMUSG00000017756	Slc12a7	protein_coding	20.7506	16.73	0.806242
chr2:164832872-164841032	ENSMUSG00000017760	Ctsa	protein_coding	44.0452	30.9815	0.703402
chr2:164822685-164826871	ENSMUSG00000017764	Zswim1	protein_coding	20.1762	17.2107	0.853017
chr8:105943589-105966115	ENSMUSG00000017765	Slc12a4	protein_coding	18.2404	23.9977	1.31563
chr11:75650503-75673910	ENSMUSG00000017774	Myo1c	protein_coding	25.3142	22.0807	0.872267
chr11:75679258-75706908	ENSMUSG00000017776	Crk	protein_coding	41.1437	34.1609	0.830282
chr13:86044815-86046904	ENSMUSG00000017778	Cox7c	protein_coding	355.812	313.812	0.881959
chr11:75588096-75628804	ENSMUSG00000017781	Pitpna	protein_coding	37.0491	37.3452	1.00799
chr11:101087276-101092207	ENSMUSG00000017801	Mlx	protein_coding	38.8526	40.3526	1.03861
chr11:101096321-101119893	ENSMUSG00000017802	Fam134c	protein_coding	11.8228	12.0646	1.02045
chr11:100694883-100704271	ENSMUSG00000017830	Dhx58	protein_coding	2.0141	0.526858	0.261584
chr17:53479233-53507671	ENSMUSG00000017831	Rab5a	protein_coding	26.5741	30.5254	1.14869
chr11:100619243-100627607	ENSMUSG00000017837	Nkiras2	protein_coding	12.5456	13.6427	1.08745
chr12:110485738-110583061	ENSMUSG00000017843	Ppp2r5c	protein_coding	48.8648	36.6525	0.75008
chr2:163017353-163046141	ENSMUSG00000017858	Ift52	protein_coding	19.2286	15.4399	0.802968
chr2:163054686-163084688	ENSMUSG00000017861	Mybl2	protein_coding	238.928	314.098	1.31461
chr2:162987329-163014127	ENSMUSG00000017868	Sgk2	protein_coding	0.227882	0.385949	1.69364
chr2:165595031-165771727	ENSMUSG00000017897	Eya2	protein_coding	0.244457	1.03791	4.24577
chr2:167298443-167349183	ENSMUSG00000017929	B4galt5	protein_coding	13.4468	13.06	0.971231
chr2:163438475-163455324	ENSMUSG00000017943	Gdap1l1	protein_coding	3.76056	2.36544	0.629013
chr2:163506807-163572910	ENSMUSG00000017950	Hnf4a	protein_coding	0.472239	0.40325	0.853912
chr2:167191804-167240604	ENSMUSG00000017969	Ptgis	protein_coding	3.65067	5.5564	1.52202
chr6:23262772-23839421	ENSMUSG00000017978	Cadps2	protein_coding	0.21004	0.226659	1.07912
chr2:167015192-167034947	ENSMUSG00000017999	Ddx27	protein_coding	55.6837	63.1072	1.13332
chr5:143622446-143710250	ENSMUSG00000018001	Cyth3	protein_coding	8.48342	5.77877	0.681185
chr15:78597046-78622019	ENSMUSG00000018008	Cyth4	protein_coding	0.190198	0.143366	0.753772
chr11:120721469-120723969	ENSMUSG00000018012	Rac3	protein_coding	9.00529	13.8697	1.54018
chr15:83113432-83122801	ENSMUSG00000018040	Rrp7a	protein_coding	40.3086	36.4394	0.904012
chr15:83153493-83172592	ENSMUSG00000018042	Cyb5r3	protein_coding	59.2438	52.7247	0.889961
chr11:86210680-86257575	ENSMUSG00000018068	Ints2	protein_coding	22.9487	19.5909	0.853686
chr5:118560678-118765438	ENSMUSG00000018076	Med13l	protein_coding	16.111	21.4785	1.33315
chr13:23684198-23692488	ENSMUSG00000018102	Hist1h2bc	protein_coding	6.3735	4.58733	0.719751
chr15:79258194-79285537	ENSMUSG00000018126	Baiap2l2	protein_coding	0.265377	0.313284	1.18052
chr5:139791512-139802653	ENSMUSG00000018143	Mafk	protein_coding	2.53733	2.52838	0.996471
chr11:98152153-98193293	ENSMUSG00000018160	Med1	protein_coding	22.7895	27.346	1.19993
chr10:128567522-128589652	ENSMUSG00000018166	Erbb3	protein_coding	3.3386	2.69577	0.807453
chr11:98358367-98381112	ENSMUSG00000018167	Stard3	protein_coding	9.25953	7.36493	0.795389
chr15:78755881-78773475	ENSMUSG00000018169	Mfng	protein_coding	4.80973	3.0336	0.630721
chr11:86583864-86683836	ENSMUSG00000018171	Vmp1	protein_coding	16.0498	19.3982	1.20862
chr1:143777271-143807466	ENSMUSG00000018189	Uchl5	protein_coding	65.7792	52.4811	0.797837
chr1:143716337-143749676	ENSMUSG00000018196	Glrx2	protein_coding	19.873	24.8023	1.24805
chr1:143750789-143777068	ENSMUSG00000018199	Trove2	protein_coding	5.69094	3.9043	0.686056
chr2:164070321-164155524	ENSMUSG00000018209	Stk4	protein_coding	20.6269	22.7138	1.10117
chr11:63128981-63159547	ENSMUSG00000018217	Pmp22	protein_coding	1.63978	0.697426	0.425318
chr11:53431022-53437904	ENSMUSG00000018238	Gdf9	protein_coding	0.376326	0.113018	0.300319
chr11:53324678-53333301	ENSMUSG00000018239	Zcchc10	protein_coding	16.0626	20.1584	1.25499
chr11:70525366-70527858	ENSMUSG00000018286	Psmb6	protein_coding	248.24	272.232	1.09665
chr11:70663770-70669416	ENSMUSG00000018287	Spag7	protein_coding	86.9979	60.4069	0.694349
chr11:70651849-70654644	ENSMUSG00000018293	Pfn1	protein_coding	502.339	721.572	1.43642
chr2:164053539-164071169	ENSMUSG00000018322	Tomm34	protein_coding	44.2895	35.7497	0.807181
chr2:163994959-164018588	ENSMUSG00000018326	Ywhab	protein_coding	69.964	77.7582	1.1114
chr11:79013439-79146407	ENSMUSG00000018334	Ksr1	protein_coding	2.45312	3.20415	1.30615
chr11:54902452-54910377	ENSMUSG00000018339	Gpx3	protein_coding	16.2743	27.5352	1.69194
chr11:54979107-55033445	ENSMUSG00000018340	Anxa6	protein_coding	39.4456	21.9581	0.556669
chr11:65807174-65829239	ENSMUSG00000018347	Zkscan6	protein_coding	3.54556	3.9022	1.10059
chr11:106988628-106999541	ENSMUSG00000018362	Kpna2	protein_coding	198.498	197.185	0.993383
chr11:106820065-106920715	ENSMUSG00000018363	Smurf2	protein_coding	18.507	11.9938	0.648064
chr11:106789251-106819930	ENSMUSG00000018372	Cep95	protein_coding	6.58755	11.7128	1.77803
chr11:88068278-88084729	ENSMUSG00000018377	Vezf1	protein_coding	7.52688	8.47127	1.12547
chr11:88098057-88194140	ENSMUSG00000018378	Cuedc1	protein_coding	2.19645	3.37733	1.53763
chr11:88047372-88053755	ENSMUSG00000018379	Srsf1	protein_coding	321.079	244.279	0.760805
chr11:95830073-95842476	ENSMUSG00000018381	Abi3	protein_coding	1.06889	1.51524	1.41759
chr11:53457204-53467766	ENSMUSG00000018387	Shroom1	protein_coding	0.07184	0.140594	1.95704
chr11:53567378-53601967	ENSMUSG00000018395	Kif3a	protein_coding	9.8656	7.56589	0.766896
chr11:53519256-53549565	ENSMUSG00000018398	2017-09-08	protein_coding	8.56114	7.67093	0.896017
chr11:87592161-87616302	ENSMUSG00000018401	Mtmr4	protein_coding	10.6221	11.4693	1.07975
chr11:84813060-84819515	ENSMUSG00000018405	Mrm1	protein_coding	4.35657	3.24659	0.745216
chr11:104231389-104332090	ENSMUSG00000018411	Mapt	protein_coding	2.52239	3.50217	1.38843
chr11:104333228-104468861	ENSMUSG00000018412	Kansl1	protein_coding	22.2486	38.7999	1.74392
chr11:60417144-60450927	ENSMUSG00000018415	Gid4	protein_coding	16.3176	11.0216	0.675445
chr1:51749764-51916071	ENSMUSG00000018417	Myo1b	protein_coding	16.9982	11.9665	0.703981
chr11:86768845-86807746	ENSMUSG00000018425	Dhx40	protein_coding	21.6467	19.559	0.903558
chr11:86936424-86993707	ENSMUSG00000018427	Ypel2	protein_coding	5.50918	2.95784	0.536893
chr11:88830791-88864586	ENSMUSG00000018428	Akap1	protein_coding	44.1722	39.2608	0.888811
chr11:107166662-107189381	ENSMUSG00000018433	Nol11	protein_coding	42.0597	42.0819	1.00053
chr11:71007163-71019841	ENSMUSG00000018442	Derl2	protein_coding	9.06785	9.45409	1.04259
chr11:70977835-70983026	ENSMUSG00000018446	C1qbp	protein_coding	239.75	219.142	0.914044
chr11:70970212-70977833	ENSMUSG00000018449	Rpain	protein_coding	26.0301	26.0602	1.00115
chr11:69326257-69333042	ENSMUSG00000018470	Kcnab3	protein_coding	1.6244	1.02266	0.629564
chr11:69343272-69369406	ENSMUSG00000018474	Chd3	protein_coding	4.57573	6.25272	1.3665
chr11:69398507-69413675	ENSMUSG00000018476	Kdm6b	protein_coding	11.6493	14.9263	1.2813
chr11:85170403-85181145	ENSMUSG00000018479	1700125H20Rik	protein_coding	0.310996	0.257383	0.827607
chr11:85187261-85235130	ENSMUSG00000018481	Appbp2	protein_coding	21.1453	21.9798	1.03947
chr11:62248983-62266453	ENSMUSG00000018500	Adora2b	protein_coding	0.795415	0.292617	0.36788
chr11:62316425-62458541	ENSMUSG00000018501	Ncor1	protein_coding	115.15	177.724	1.54341
chr11:62574485-62600515	ENSMUSG00000018507	Trpv2	protein_coding	0.440217	0.722625	1.64152
chr11:62524945-62539261	ENSMUSG00000018509	Cenpv	protein_coding	97.3025	60.1308	0.617978
chr11:97688822-97700497	ENSMUSG00000018537	Pcgf2	protein_coding	35.453	48.7993	1.37645
chr11:97745480-97766556	ENSMUSG00000018541	Cwc25	protein_coding	6.8096	10.4594	1.53597
chr11:97771480-97775918	ENSMUSG00000018543	1700001P01Rik	protein_coding	0.414658	1.00966	2.43492
chr11:97715156-97744704	ENSMUSG00000018547	Pip4k2b	protein_coding	16.3104	16.5236	1.01307
chr11:87127076-87220683	ENSMUSG00000018548	Trim37	protein_coding	27.6204	27.8165	1.0071
chr11:69935795-69941605	ENSMUSG00000018554	Ybx2	protein_coding	14.7337	7.24725	0.491883
chr11:69981155-69990601	ENSMUSG00000018559	Ctdnep1	protein_coding	27.1495	36.2169	1.33398
chr11:69968221-69982517	ENSMUSG00000018565	Elp5	protein_coding	43.1197	50.3724	1.1682
chr11:69942538-69948188	ENSMUSG00000018566	Slc2a4	protein_coding	1.68415	0.686757	0.407778
chr11:69991142-69994951	ENSMUSG00000018567	Gabarap	protein_coding	58.763	59.3954	1.01076
chr11:69964778-69967885	ENSMUSG00000018569	Cldn7	protein_coding	12.0203	2.9264	0.243454
chr11:69897351-69900987	ENSMUSG00000018570	2810408A11Rik	protein_coding	6.11806	2.14597	0.35076
chr11:69995776-70000009	ENSMUSG00000018572	Phf23	protein_coding	41.6752	56.0276	1.34439
chr11:70010182-70015411	ENSMUSG00000018574	Acadvl	protein_coding	6.01915	8.21419	1.36467
chr11:55469684-55504838	ENSMUSG00000018583	G3bp1	protein_coding	90.7028	91.9373	1.01361
chr11:55446640-55461239	ENSMUSG00000018585	Atox1	protein_coding	86.8422	127.107	1.46366
chr11:55394499-55420080	ENSMUSG00000018593	Sparc	protein_coding	132.603	137.175	1.03448
chr11:60728397-60732951	ENSMUSG00000018599	Mief2	protein_coding	5.20083	4.18158	0.804022
chr5:119670668-119684724	ENSMUSG00000018604	Tbx3	protein_coding	14.5451	18.9729	1.30442
chr11:84048040-84069261	ENSMUSG00000018648	Dusp14	protein_coding	4.16592	9.07837	2.1792
chr11:84078919-84129600	ENSMUSG00000018651	Tada2a	protein_coding	37.5806	33.3357	0.887045
chr11:11685002-11772926	ENSMUSG00000018654	Ikzf1	protein_coding	0.356106	0.23818	0.668846
chr11:96937824-96943986	ENSMUSG00000018659	Pnpo	protein_coding	17.3913	15.0286	0.864142
chr11:113649168-113667054	ENSMUSG00000018661	Cog1	protein_coding	6.81768	10.9423	1.60499
chr11:96789126-96808640	ENSMUSG00000018666	Cbx1	protein_coding	127.151	137.861	1.08423
chr11:96907425-96916496	ENSMUSG00000018669	Cdk5rap3	protein_coding	60.0607	36.2119	0.602922
chr11:96849869-96861203	ENSMUSG00000018672	Copz2	protein_coding	3.55478	1.05558	0.296945
chr11:102402984-102407946	ENSMUSG00000018677	Slc25a39	protein_coding	144.094	111.618	0.774619
chr11:96953339-96982959	ENSMUSG00000018678	Sp2	protein_coding	17.0188	22.1002	1.29858
chr11:84422854-84513522	ENSMUSG00000018697	Aatf	protein_coding	33.4436	41.388	1.23755
chr12:110601451-110666945	ENSMUSG00000018707	Dync1h1	protein_coding	63.5592	75.8325	1.1931
chr11:113698171-113710017	ENSMUSG00000018727	Cpsf4l	protein_coding	1.0494	2.25801	2.15172
chr11:83294641-83302586	ENSMUSG00000018733	Pex12	protein_coding	8.69534	10.644	1.2241
chr11:68821433-68871858	ENSMUSG00000018736	Ndel1	protein_coding	17.4928	18.6669	1.06712
chr11:68968130-68974365	ENSMUSG00000018740	Slc25a35	protein_coding	1.18714	2.00661	1.6903
chr11:69765911-69784023	ENSMUSG00000018750	Zbtb4	protein_coding	0.482559	0.437822	0.907292
chr11:69682576-69696098	ENSMUSG00000018752	Tnfsfm13	protein_coding	3.53528	2.81042	0.794965
chr11:69656696-69662642	ENSMUSG00000018761	Mpdu1	protein_coding	37.5635	57.7289	1.53684
chr11:69632989-69653297	ENSMUSG00000018765	Fxr2	protein_coding	75.7259	76.8852	1.01531
chr2:73908446-73911326	ENSMUSG00000018770	Atp5g3	protein_coding	224.469	208.531	0.928993
chr11:69664212-69666153	ENSMUSG00000018774	Cd68	protein_coding	5.20765	11.122	2.13569
chr8:46471040-46536051	ENSMUSG00000018796	Acsl1	protein_coding	13.8464	7.58537	0.547823
chr11:110269368-110337716	ENSMUSG00000018800	Abca5	protein_coding	0.604164	0.304339	0.503735
chr11:75348432-75405705	ENSMUSG00000018809	Smyd4	protein_coding	6.09748	6.05335	0.992761
chr7:142460808-142494867	ENSMUSG00000018819	Lsp1	protein_coding	0.596333	6.11779	10.259
chr19:42163950-42194590	ENSMUSG00000018820	Zfyve27	protein_coding	13.733	9.46707	0.689364
chr19:42123272-42129059	ENSMUSG00000018821	Avpi1	protein_coding	23.9307	18.8841	0.789116
chr19:42197970-42202252	ENSMUSG00000018822	Sfrp5	protein_coding	1.25516	0.575321	0.458363
chr11:82876433-82890614	ENSMUSG00000018841	Rad51d	protein_coding	12.0579	9.25596	0.767627
chr11:82910549-82943403	ENSMUSG00000018845	Unc45b	protein_coding	0.136779	1.27724	9.33798
chr11:35769483-35791285	ENSMUSG00000018846	Pank3	protein_coding	8.42844	5.89828	0.699807
chr11:35808380-35834506	ENSMUSG00000018848	Rars	protein_coding	107.687	100.663	0.934771
chr11:35838399-35980527	ENSMUSG00000018849	Wwc1	protein_coding	11.6656	10.4516	0.895936
chr11:115403751-115412674	ENSMUSG00000018858	Ict1	protein_coding	33.1479	41.3201	1.24653
chr11:115268023-115277050	ENSMUSG00000018861	Fdxr	protein_coding	10.3617	6.80622	0.656863
chr15:84076096-84105754	ENSMUSG00000018865	Sult4a1	protein_coding	13.5175	17.8664	1.32172
chr11:97315715-97329920	ENSMUSG00000018882	Mrpl45	protein_coding	47.6306	49.5785	1.0409
chr15:77015488-77050670	ENSMUSG00000018893	Mb	protein_coding	0.152424	0.158602	1.04053
chr11:53770013-53778374	ENSMUSG00000018899	Irf1	protein_coding	11.5314	4.08424	0.354184
chr11:53864541-53891660	ENSMUSG00000018900	Slc22a5	protein_coding	1.5603	1.63511	1.04794
chr11:54100094-54131665	ENSMUSG00000018906	P4ha2	protein_coding	17.5176	12.6964	0.724777
chr7:99535465-99606771	ENSMUSG00000018909	Arrb1	protein_coding	7.31011	2.22307	0.304109
chr11:70505243-70511178	ENSMUSG00000018919	Tm4sf5	protein_coding	2.81588	2.43778	0.865724
chr11:70453982-70459984	ENSMUSG00000018920	Cxcl16	protein_coding	1.83674	1.71463	0.933521
chr11:70392882-70410031	ENSMUSG00000018921	Pelp1	protein_coding	40.7953	58.716	1.43928
chr11:70451918-70453727	ENSMUSG00000018923	Med11	protein_coding	25.0237	23.9432	0.956819
chr11:70344151-70352031	ENSMUSG00000018924	Alox15	protein_coding	0.128615	0.304529	2.36776
chr11:60902245-60914750	ENSMUSG00000018931	Natd1	protein_coding	9.67346	16.5494	1.7108
chr11:60932032-60952811	ENSMUSG00000018932	Map2k3	protein_coding	16.7073	16.3334	0.977621
chr5:33018815-33027966	ENSMUSG00000018965	Ywhah	protein_coding	182.959	216.964	1.18587
chr5:113742445-113772510	ENSMUSG00000018974	Sart3	protein_coding	32.6651	39.9864	1.22413
chr4:136172393-136196057	ENSMUSG00000018983	E2f2	protein_coding	5.34715	5.91183	1.1056
chr11:83191329-83215154	ENSMUSG00000018986	Slfn3	protein_coding	0.129288	0.414038	3.20244
chr7:96951504-97064761	ENSMUSG00000018995	Nars2	protein_coding	5.36137	5.47991	1.02211
chr6:34153379-34177111	ENSMUSG00000018999	Slc35b4	protein_coding	7.87457	9.50883	1.20754
chr14:31260374-31323896	ENSMUSG00000019027	Dnah1	protein_coding	0.35314	0.271388	0.7685
chr9:108569885-108572774	ENSMUSG00000019039	Dalrd3	protein_coding	25.0011	32.7136	1.30848
chr5:136953274-136966234	ENSMUSG00000019054	Fis1	protein_coding	58.3063	52.862	0.906625
chr4:147909752-147936767	ENSMUSG00000019055	Plod1	protein_coding	13.7848	10.3542	0.751129
chr9:21907490-21918192	ENSMUSG00000019066	Rab3d	protein_coding	3.77426	3.75022	0.993632
chr15:76701541-76704239	ENSMUSG00000019080	Mfsd3	protein_coding	0.852047	0.768898	0.902413
chr7:141429743-141437892	ENSMUSG00000019082	Slc25a22	protein_coding	10.4399	13.6768	1.31005
chrX:74297096-74304721	ENSMUSG00000019087	Atp6ap1	protein_coding	22.44	26.665	1.18828
chrX:74273216-74282337	ENSMUSG00000019088	Dnase1l1	protein_coding	1.1256	0.930663	0.826817
chr6:54505889-54566489	ENSMUSG00000019124	Scrn1	protein_coding	1.71315	4.80434	2.80438
chr13:24801656-24814013	ENSMUSG00000019132	BC005537	protein_coding	34.0998	42.8484	1.25656
chr8:70594480-70597288	ENSMUSG00000019139	Isyna1	protein_coding	74.0412	86.3281	1.16595
chr18:36783007-36792562	ENSMUSG00000019143	Hars2	protein_coding	14.0459	16.0897	1.1455
chr7:16452778-16455489	ENSMUSG00000019158	Tmem160	protein_coding	11.5671	10.4475	0.903214
chr11:100715008-100738215	ENSMUSG00000019173	Rab5c	protein_coding	46.2418	48.3523	1.04564
chr5:135778479-135790398	ENSMUSG00000019179	Mdh2	protein_coding	217.639	235.313	1.08121
chr2:152669460-152708670	ENSMUSG00000019188	H13	protein_coding	10.2794	12.7329	1.23869
chr11:44518963-44565520	ENSMUSG00000019189	Rnf145	protein_coding	22.8676	15.4646	0.676271
chr7:31116523-31126945	ENSMUSG00000019194	Scn1b	protein_coding	6.49506	6.86712	1.05728
chr6:120795244-120822685	ENSMUSG00000019210	Atp6v1e1	protein_coding	66.9016	70.272	1.05038
chr17:25718925-25727419	ENSMUSG00000019214	Chtf18	protein_coding	15.0061	32.8368	2.18824
chr12:85135595-85151264	ENSMUSG00000019235	Rps6kl1	protein_coding	0.786072	1.28021	1.62862
chr7:4481519-4501680	ENSMUSG00000019254	Ppp1r12c	protein_coding	34.2093	32.3458	0.945525
chr12:35497973-35535038	ENSMUSG00000019256	Ahr	protein_coding	0.898856	0.831799	0.925398
chr8:70905973-70917526	ENSMUSG00000019261	Map1s	protein_coding	18.7519	29.4988	1.57312
chr5:33653215-33658416	ENSMUSG00000019295	Tmem129	protein_coding	3.77697	4.34182	1.14955
chr14:55745692-55755500	ENSMUSG00000019297	Nop9	protein_coding	22.2623	23.5514	1.05791
chr11:101078410-101080527	ENSMUSG00000019301	Hsd17b1	protein_coding	0.556874	1.55354	2.78974
chr11:101009451-101063719	ENSMUSG00000019302	Atp6v0a1	protein_coding	17.6201	15.0773	0.855688
chr11:101091822-101095436	ENSMUSG00000019303	Psmc3ip	protein_coding	24.9279	25.0315	1.00415
chr11:98446393-98455373	ENSMUSG00000019312	Grb7	protein_coding	18.7522	9.4737	0.505206
chr17:24696233-24700529	ENSMUSG00000019320	Noxo1	protein_coding	0.921435	2.80468	3.04382
chr11:101330604-101341938	ENSMUSG00000019326	Aoc3	protein_coding	0.35371	0.0718239	0.203059
chr3:95006589-95015448	ENSMUSG00000019338	Zfp687	protein_coding	13.1949	14.6213	1.1081
chr8:84246236-84249761	ENSMUSG00000019362	D8Ertd738e	protein_coding	109.839	125.654	1.14399
chr11:4031461-4048024	ENSMUSG00000019368	Sec14l4	protein_coding	0.853052	1.77474	2.08045
chr7:16915378-16924114	ENSMUSG00000019370	Calm3	protein_coding	114.84	68.5326	0.596766
chr11:59817794-59839838	ENSMUSG00000019373	Cops3	protein_coding	70.6052	76.9853	1.09036
chr8:70527723-70535328	ENSMUSG00000019428	Fkbp8	protein_coding	89.7707	118.742	1.32273
chr7:30854329-30856178	ENSMUSG00000019429	Ffar3	protein_coding	0.0563905	0.231151	4.0991
chr17:35241745-35253707	ENSMUSG00000019432	Ddx39b	protein_coding	138.267	240.061	1.73621
chr8:83652677-83664788	ENSMUSG00000019433	Gipc1	protein_coding	45.1307	37.6669	0.834617
chr11:78176710-78181909	ENSMUSG00000019437	Tlcd1	protein_coding	5.57389	11.7092	2.10072
chr11:69846375-69852058	ENSMUSG00000019461	Plscr3	protein_coding	5.84147	7.41646	1.26962
chr10:127182520-127190054	ENSMUSG00000019467	Arhgef25	protein_coding	12.8052	15.9696	1.24712
chr8:3608420-3621316	ENSMUSG00000019470	Xab2	protein_coding	51.9743	62.0968	1.19476
chr9:21138540-21149906	ENSMUSG00000019471	Cdc37	protein_coding	83.6431	90.4914	1.08187
chr17:57249450-57263697	ENSMUSG00000019487	Trip10	protein_coding	18.7655	13.7035	0.73025
chr5:138161070-138164646	ENSMUSG00000019494	Cops6	protein_coding	71.6594	94.5324	1.31919
chr11:62551170-62553213	ENSMUSG00000019505	Ubb	protein_coding	408.355	521.43	1.27691
chr5:138172001-138180429	ENSMUSG00000019518	Ap4m1	protein_coding	9.12207	14.3336	1.57131
chr3:20122083-20155317	ENSMUSG00000019528	Gyg	protein_coding	5.21353	5.84575	1.12127
chr7:45082912-45092221	ENSMUSG00000019539	Rcn3	protein_coding	38.576	20.9386	0.542788
chrX:73673149-73682502	ENSMUSG00000019558	Slc6a8	protein_coding	22.27	23.3546	1.0487
chr10:79927042-79955018	ENSMUSG00000019564	Arid3a	protein_coding	4.50564	3.44152	0.763826
chr6:5483350-5496309	ENSMUSG00000019577	Pdk4	protein_coding	1.93469	1.56337	0.80807
chr17:56067044-56075028	ENSMUSG00000019578	Ubxn6	protein_coding	14.8825	14.7903	0.993801
chr17:56175743-56183920	ENSMUSG00000019579	Mydgf	protein_coding	17.5964	16.6204	0.944531
chr11:105933701-105953336	ENSMUSG00000019590	Cyb561	protein_coding	7.53397	3.86446	0.512938
chr18:47235597-47368870	ENSMUSG00000019647	Sema6a	protein_coding	0.649937	3.65474	5.62323
chr9:110656502-110711606	ENSMUSG00000019659	Ccdc12	protein_coding	34.1743	31.9712	0.935532
chr6:38533501-38539449	ENSMUSG00000019689	1110001J03Rik	protein_coding	14.3529	18.1599	1.26525
chr1:177020072-177258203	ENSMUSG00000019699	Akt3	protein_coding	8.4542	3.08324	0.3647
chr3:87919505-87923672	ENSMUSG00000019710	Mrpl24	protein_coding	95.5834	78.3035	0.819216
chr2:29935425-29960371	ENSMUSG00000019715	Gle1	protein_coding	27.1861	36.7947	1.35344
chr12:72073427-72085439	ENSMUSG00000019718	L3hypdh	protein_coding	3.10232	1.89199	0.60986
chr13:13590408-13777440	ENSMUSG00000019726	Lyst	protein_coding	1.05898	1.83214	1.7301
chr8:72480640-72492614	ENSMUSG00000019731	Slc35e1	protein_coding	18.7615	23.0529	1.22873
chr8:72424175-72443870	ENSMUSG00000019732	Calr3	protein_coding	1.88412	0.924559	0.490712
chr7:3665789-3677524	ENSMUSG00000019734	Tmc4	protein_coding	5.32446	4.83361	0.907812
chr7:30314806-30319046	ENSMUSG00000019737	Syne4	protein_coding	13.6986	8.39183	0.612605
chr7:30231947-30233390	ENSMUSG00000019738	Polr2i	protein_coding	40.2698	50.5297	1.25478
chr11:99385253-99389364	ENSMUSG00000019761	Krt10	protein_coding	0.457418	0.254093	0.555493
chr10:4401914-4432388	ENSMUSG00000019763	Rmnd1	protein_coding	21.7618	19.0191	0.87397
chr10:4482501-4562231	ENSMUSG00000019767	Ccdc170	protein_coding	0.538477	0.482684	0.896389
chr10:5799159-5805600	ENSMUSG00000019773	Fbxo5	protein_coding	61.6527	62.7546	1.01787
chr10:5811886-5823910	ENSMUSG00000019774	Mtrf1l	protein_coding	3.54038	4.48904	1.26795
chr10:5825662-5922400	ENSMUSG00000019775	Rgs17	protein_coding	0.452829	0.0158105	0.0349151
chr10:36974543-37001889	ENSMUSG00000019777	Hdac2	protein_coding	87.3739	81.2053	0.929399
chr10:33996554-34019624	ENSMUSG00000019782	Rwdd1	protein_coding	52.3695	42.1848	0.805523
chr10:33512285-33624769	ENSMUSG00000019785	Clvs2	protein_coding	0.336965	2.20229	6.53566
chr10:30832358-30842801	ENSMUSG00000019789	Hey2	protein_coding	0.365592	0.594164	1.62521
chr10:9755546-9901079	ENSMUSG00000019790	Stxbp5	protein_coding	2.63638	1.86689	0.708128
chr10:30608140-30618479	ENSMUSG00000019791	Hint3	protein_coding	3.35918	3.77603	1.12409
chr10:30534224-30600749	ENSMUSG00000019792	Trmt11	protein_coding	7.95823	8.58238	1.07843
chr10:7725999-7763150	ENSMUSG00000019794	Katna1	protein_coding	29.6089	30.0016	1.01326
chr10:7629372-7681136	ENSMUSG00000019795	Pcmt1	protein_coding	21.2022	22.0999	1.04234
chr10:7589799-7625483	ENSMUSG00000019796	Lrp11	protein_coding	19.7375	13.5262	0.685302
chr10:43525120-43540994	ENSMUSG00000019797	1700021F05Rik	protein_coding	40.8327	25.1635	0.616259
chr10:42761495-42832514	ENSMUSG00000019802	Sec63	protein_coding	14.0333	15.1475	1.07939
chr10:42561962-42583632	ENSMUSG00000019803	Nr2e1	protein_coding	0.01	0.209687	20.9687
chr10:42502029-42535381	ENSMUSG00000019804	Snx3	protein_coding	94.7546	95.1225	1.00388
chr10:13647053-13868980	ENSMUSG00000019806	Aig1	protein_coding	2.333	1.38666	0.594369
chr10:13552893-13563376	ENSMUSG00000019808	Adat2	protein_coding	5.67427	6.79963	1.19832
chr10:13523841-13553142	ENSMUSG00000019809	Pex3	protein_coding	6.41929	7.30175	1.13747
chr10:13499539-13519035	ENSMUSG00000019810	Fuca2	protein_coding	7.21532	3.34581	0.46371
chr10:41718839-41809871	ENSMUSG00000019813	Cep57l1	protein_coding	16.2329	10.7415	0.661707
chr10:13178639-13193137	ENSMUSG00000019814	Ltv1	protein_coding	54.1034	44.3655	0.820012
chr10:13060503-13131694	ENSMUSG00000019817	Plagl1	protein_coding	2.89531	2.71586	0.938022
chr10:41519413-41531048	ENSMUSG00000019818	Cd164	protein_coding	79.8447	72.9753	0.913966
chr10:12382187-12861735	ENSMUSG00000019820	Utrn	protein_coding	10.294	12.2592	1.19092
chr10:41485641-41490369	ENSMUSG00000019822	Smpd2	protein_coding	6.3103	6.98008	1.10614
chr10:41476313-41487032	ENSMUSG00000019823	Mical1	protein_coding	5.11553	3.73562	0.730251
chr10:41450395-41465571	ENSMUSG00000019826	Zbtb24	protein_coding	4.95378	6.25183	1.26203
chr10:40883474-40938570	ENSMUSG00000019831	Wasf1	protein_coding	17.9261	20.8501	1.16311
chr10:10545010-10558233	ENSMUSG00000019832	Rab32	protein_coding	0.131011	0.846971	6.46488
chr10:40249202-40257665	ENSMUSG00000019837	Gtf3c6	protein_coding	22.5759	45.268	2.00515
chr10:40033534-40142254	ENSMUSG00000019838	Slc16a10	protein_coding	1.29257	0.581022	0.449507
chr10:39732117-39875211	ENSMUSG00000019841	Rev3l	protein_coding	9.80697	8.41324	0.857883
chr10:39612933-39655307	ENSMUSG00000019842	Traf3ip2	protein_coding	4.47188	4.66822	1.0439
chr10:39368854-39565381	ENSMUSG00000019843	Fyn	protein_coding	8.75372	9.36275	1.06957
chr10:39134022-39151058	ENSMUSG00000019845	Tube1	protein_coding	3.99528	6.50303	1.62767
chr10:38965514-39110188	ENSMUSG00000019846	Lama4	protein_coding	0.0497498	0.298289	5.9958
chr10:45067205-45158997	ENSMUSG00000019849	Prep	protein_coding	36.4676	32.3194	0.886248
chr10:19000909-19015657	ENSMUSG00000019850	Tnfaip3	protein_coding	0.419728	0.915932	2.1822
chr10:18845070-18857073	ENSMUSG00000019851	Perp	protein_coding	16.3372	52.5425	3.21612
chr10:18588010-18743758	ENSMUSG00000019852	Arfgef3	protein_coding	0.340815	0.226726	0.665247
chr10:18540122-18546076	ENSMUSG00000019853	Hebp2	protein_coding	2.09895	1.90616	0.908149
chr10:18055860-18125155	ENSMUSG00000019854	Reps1	protein_coding	27.7118	29.3654	1.05967
chr10:53633144-53750909	ENSMUSG00000019856	Fam184a	protein_coding	2.34218	3.71784	1.58734
chr10:53596960-53609213	ENSMUSG00000019857	Asf1a	protein_coding	17.147	23.5297	1.37223
chr10:52337023-52382124	ENSMUSG00000019861	Gopc	protein_coding	6.85558	6.7426	0.983519
chr10:43874187-43901745	ENSMUSG00000019863	Qrsl1	protein_coding	12.9209	11.2034	0.867069
chr10:43901806-43947862	ENSMUSG00000019864	Rtn4ip1	protein_coding	9.90371	7.68807	0.776283
chr10:43950306-44148853	ENSMUSG00000019866	Aim1	protein_coding	0.210377	0.343394	1.63229
chr10:14654754-14705560	ENSMUSG00000019868	Vta1	protein_coding	35.3597	34.4735	0.974938
chr10:57794334-57811830	ENSMUSG00000019872	Smpdl3a	protein_coding	0.217501	0.33541	1.54211
chr10:67009188-67096988	ENSMUSG00000019873	Reep3	protein_coding	4.67372	4.60295	0.984858
chr10:57515773-57532530	ENSMUSG00000019877	Serinc1	protein_coding	18.8087	26.232	1.39467
chr10:57486384-57513133	ENSMUSG00000019878	Hsf2	protein_coding	23.3833	19.4261	0.830768
chr10:29313165-29346661	ENSMUSG00000019883	Echdc1	protein_coding	10.2601	11.0461	1.07661
chr10:101681486-102391469	ENSMUSG00000019888	Mgat4c	protein_coding	0.0242164	0.485482	20.0477
chr10:28074819-28597397	ENSMUSG00000019889	Ptprk	protein_coding	13.4386	22.9286	1.70617
chr10:52233618-52321378	ENSMUSG00000019891	Dcbld1	protein_coding	10.5937	13.1354	1.23993
chr10:103367807-103419378	ENSMUSG00000019894	Slc6a15	protein_coding	1.97245	2.02515	1.02672
chr10:105841066-105847833	ENSMUSG00000019897	Ccdc59	protein_coding	19.7441	21.0312	1.06519
chr10:108162399-108277575	ENSMUSG00000019907	Ppp1r12a	protein_coding	25.1266	27.164	1.08108
chr10:51585419-51590480	ENSMUSG00000019909	Fam162b	protein_coding	0.01	0.309639	30.9639
chr10:59323295-59373304	ENSMUSG00000019916	P4ha1	protein_coding	26.4339	11.8363	0.447769
chr10:59164112-59221847	ENSMUSG00000019917	2017-09-10	protein_coding	12.3319	7.47952	0.606515
chr10:58323465-58424691	ENSMUSG00000019920	Lims1	protein_coding	17.4091	12.8726	0.739415
chr10:72654844-72674964	ENSMUSG00000019923	Zwint	protein_coding	62.994	86.547	1.37389
chr10:71254979-71285262	ENSMUSG00000019927	Ube2d1	protein_coding	29.8201	26.4177	0.885902
chr10:69336634-69352938	ENSMUSG00000019942	Cdk1	protein_coding	227.495	175.288	0.770515
chr10:98915151-99026143	ENSMUSG00000019943	Atp2b1	protein_coding	10.7557	10.0254	0.932095
chr10:69151433-69291791	ENSMUSG00000019944	Rhobtb1	protein_coding	0.843217	0.170956	0.202742
chr10:68095592-68278726	ENSMUSG00000019947	Arid5b	protein_coding	16.1166	33.0184	2.04872
chr10:89711972-89732295	ENSMUSG00000019948	Actr6	protein_coding	14.2387	11.0844	0.778467
chr10:89744990-89819869	ENSMUSG00000019951	Uhrf1bp1l	protein_coding	8.26009	7.57601	0.917182
chr10:99107035-99198074	ENSMUSG00000019952	Poc1b	protein_coding	8.65584	4.67455	0.540046
chr10:99263230-99267488	ENSMUSG00000019960	Dusp6	protein_coding	13.778	55.5699	4.03323
chr10:91147570-91171582	ENSMUSG00000019961	Tmpo	protein_coding	97.4793	78.5571	0.805885
chr10:100015629-100100413	ENSMUSG00000019966	Kitl	protein_coding	0.429533	0.473826	1.10312
chr12:83688202-83735199	ENSMUSG00000019969	Psen1	protein_coding	15.8037	16.2011	1.02515
chr10:21882183-21999903	ENSMUSG00000019970	Sgk1	protein_coding	79.0632	110.661	1.39966
chr10:100488288-100573655	ENSMUSG00000019971	Cep290	protein_coding	2.50725	3.02975	1.20839
chr10:91082939-91102607	ENSMUSG00000019975	Ikbip	protein_coding	8.86897	7.9871	0.900566
chr10:21295978-21368889	ENSMUSG00000019977	Hbs1l	protein_coding	32.2184	34.6098	1.07422
chr10:25359797-25523519	ENSMUSG00000019978	Epb4.1l2	protein_coding	30.1027	38.9937	1.29536
chr10:90989310-91082770	ENSMUSG00000019979	Apaf1	protein_coding	9.46119	17.0421	1.80126
chr10:21124935-21160905	ENSMUSG00000019982	Myb	protein_coding	3.99514	3.27726	0.820312
chr10:24869985-24913681	ENSMUSG00000019984	Med23	protein_coding	11.486	15.3498	1.33639
chr10:20952546-21080428	ENSMUSG00000019986	Ahi1	protein_coding	5.44462	5.92783	1.08875
chr10:92684745-92722420	ENSMUSG00000019988	Nedd1	protein_coding	12.2404	8.07831	0.659968
chr10:24773813-24836195	ENSMUSG00000019989	Enpp3	protein_coding	15.5989	32.6329	2.092
chr10:20347818-20361669	ENSMUSG00000019992	Mtfr2	protein_coding	8.96577	10.378	1.15751
chr10:20148470-20281589	ENSMUSG00000019996	Map7	protein_coding	17.17	14.0898	0.820606
chr10:24595441-24598683	ENSMUSG00000019997	Ctgf	protein_coding	3.84841	32.5917	8.46886
chr10:24149316-24188959	ENSMUSG00000019998	Stx7	protein_coding	9.86273	6.52155	0.661232
chr10:24223516-24302790	ENSMUSG00000020000	Moxd1	protein_coding	1.01478	0.801014	0.78935
chr10:19859928-19907689	ENSMUSG00000020003	Pex7	protein_coding	11.3059	6.99022	0.618278
chr10:19591948-19610229	ENSMUSG00000020009	Ifngr1	protein_coding	3.09074	2.89265	0.93591
chr10:92775618-93081618	ENSMUSG00000020014	Cfap54	protein_coding	0.182676	0.0681426	0.373024
chr10:93160875-93241342	ENSMUSG00000020015	Cdk17	protein_coding	10.8878	14.8244	1.36157
chr10:93488767-93519304	ENSMUSG00000020017	Hal	protein_coding	2.39966	4.93888	2.05816
chr10:93583028-93589706	ENSMUSG00000020018	Snrpf	protein_coding	121.468	95.7729	0.788465
chr10:93640680-93747207	ENSMUSG00000020019	Ntn4	protein_coding	0.0774387	0.625754	8.08064
chr10:93831554-93848524	ENSMUSG00000020020	Usp44	protein_coding	4.70115	5.79743	1.23319
chr10:94036000-94145339	ENSMUSG00000020021	Fgd6	protein_coding	2.53152	2.60952	1.03081
chr10:94198954-94221443	ENSMUSG00000020022	Ndufa12	protein_coding	109.624	108.091	0.986019
chr10:94311948-94590956	ENSMUSG00000020023	Tmcc3	protein_coding	0.223685	0.784253	3.50607
chr10:94688789-94790336	ENSMUSG00000020024	Cep83	protein_coding	17.1313	15.0106	0.876209
chr10:95385361-95417180	ENSMUSG00000020027	Socs2	protein_coding	25.1756	28.4412	1.12971
chr10:95547006-95564167	ENSMUSG00000020029	Nudt4	protein_coding	50.3142	52.844	1.05028
chr10:84370904-84440597	ENSMUSG00000020032	Nuak1	protein_coding	1.77075	1.13668	0.641922
chr10:84576625-84614359	ENSMUSG00000020034	Tcp11l2	protein_coding	1.51674	1.0188	0.671702
chr10:84756061-84906538	ENSMUSG00000020037	Rfx4	protein_coding	0.192057	0.170461	0.887554
chr10:85131701-85185054	ENSMUSG00000020038	Cry1	protein_coding	10.1043	11.4901	1.13714
chr10:85386813-85660292	ENSMUSG00000020042	Btbd11	protein_coding	3.7904	4.78649	1.26279
chr10:86300371-86349506	ENSMUSG00000020044	Timp3	protein_coding	1.04611	1.01776	0.972898
chr10:86690208-86705509	ENSMUSG00000020048	Hsp90b1	protein_coding	464.407	386.021	0.831214
chr10:87490818-87493660	ENSMUSG00000020052	Ascl1	protein_coding	0.127571	0.327422	2.5666
chr10:87858264-87937042	ENSMUSG00000020053	Igf1	protein_coding	0.107346	1.10743	10.3164
chr10:88201092-88246158	ENSMUSG00000020056	Ccdc53	protein_coding	19.1668	15.5008	0.80873
chr10:88322803-88379080	ENSMUSG00000020057	Dram1	protein_coding	1.83263	0.622602	0.339732
chr10:88459568-88473236	ENSMUSG00000020059	Sycp3	protein_coding	8.92421	6.56292	0.735407
chr10:63319004-63381704	ENSMUSG00000020063	Sirt1	protein_coding	25.7546	43.5257	1.69002
chr10:63243796-63317881	ENSMUSG00000020064	Herc4	protein_coding	30.3751	26.6156	0.876232
chr10:63115794-63203952	ENSMUSG00000020067	Mypn	protein_coding	0.174874	0.436923	2.4985
chr10:63014663-63024217	ENSMUSG00000020069	Hnrnph3	protein_coding	41.0846	33.1848	0.80772
chr10:62980222-63017210	ENSMUSG00000020070	Rufy2	protein_coding	17.2142	12.6686	0.735939
chr10:63024314-63058813	ENSMUSG00000020072	Pbld2	protein_coding	0.909764	0.512056	0.562845
chr10:63061581-63077962	ENSMUSG00000020072	Pbld2	protein_coding	0.120056	0.107877	0.898556
chr10:62743927-62792368	ENSMUSG00000020074	Ccar1	protein_coding	46.5276	47.1075	1.01246
chr10:62580247-62602298	ENSMUSG00000020075	Ddx21	protein_coding	107.556	118.386	1.10069
chr10:62616022-62651218	ENSMUSG00000020076	Ddx50	protein_coding	29.2678	24.5995	0.840497
chr10:62493832-62527451	ENSMUSG00000020077	Srgn	protein_coding	31.7102	15.2986	0.482449
chr10:62454842-62486805	ENSMUSG00000020078	Vps26a	protein_coding	27.1149	23.6401	0.871853
chr10:62429208-62449738	ENSMUSG00000020079	Supv3l1	protein_coding	25.0305	30.2951	1.21032
chr10:62383136-62422491	ENSMUSG00000020080	Hkdc1	protein_coding	1.61567	0.604677	0.374256
chr10:62107654-62143920	ENSMUSG00000020083	2010107G23Rik	protein_coding	7.69429	3.8806	0.504348
chr10:61715262-61739260	ENSMUSG00000020085	Aifm2	protein_coding	8.0709	6.64524	0.823358
chr10:61738664-61784147	ENSMUSG00000020086	H2afy2	protein_coding	19.7216	16.4876	0.836022
chr10:61695513-61702773	ENSMUSG00000020087	Tysnd1	protein_coding	9.217	8.06367	0.874869
chr10:61680309-61693295	ENSMUSG00000020088	Sar1a	protein_coding	32.4259	28.6125	0.882398
chr10:61648551-61674168	ENSMUSG00000020089	Ppa1	protein_coding	143.692	140.058	0.974706
chr10:61432496-61452669	ENSMUSG00000020091	Eif4ebp2	protein_coding	81.6742	90.6151	1.10947
chr10:61319656-61383523	ENSMUSG00000020092	Pald1	protein_coding	28.9669	15.4512	0.53341
chr10:61098641-61147703	ENSMUSG00000020097	Sgpl1	protein_coding	22.5023	23.4305	1.04125
chr10:61089342-61094328	ENSMUSG00000020098	Pcbd1	protein_coding	10.9062	4.10827	0.376693
chr10:60762609-60831581	ENSMUSG00000020099	Unc5b	protein_coding	3.59958	4.50026	1.25022
chr10:60712071-60752794	ENSMUSG00000020100	Slc29a3	protein_coding	3.27447	2.40062	0.73313
chr10:60346850-60372684	ENSMUSG00000020101	4632428N05Rik	protein_coding	1.62692	0.259811	0.159695
chr10:125966218-126015359	ENSMUSG00000020105	Lrig3	protein_coding	4.23384	4.50174	1.06327
chr10:59987408-60003135	ENSMUSG00000020107	Anapc16	protein_coding	8.91934	14.3117	1.60458
chr10:59949674-59951770	ENSMUSG00000020108	Ddit4	protein_coding	49.2623	23.1673	0.470284
chr10:59879555-59899302	ENSMUSG00000020109	Dnajb12	protein_coding	16.9851	19.1173	1.12553
chr10:59702476-59864132	ENSMUSG00000020111	Micu1	protein_coding	10.4171	7.36938	0.70743
chr10:119199254-119240055	ENSMUSG00000020114	Cand1	protein_coding	59.3589	71.8242	1.21
chr10:121546454-121586794	ENSMUSG00000020115	Tbk1	protein_coding	13.0969	13.8809	1.05986
chr11:17203197-17211568	ENSMUSG00000020116	Pno1	protein_coding	54.6003	56.9605	1.04323
chr10:121780990-122047315	ENSMUSG00000020121	Srgap1	protein_coding	1.26467	1.32882	1.05072
chr11:16752202-16918158	ENSMUSG00000020122	Egfr	protein_coding	0.867701	1.45822	1.68055
chr10:123113243-123196935	ENSMUSG00000020124	Usp15	protein_coding	43.0557	44.0228	1.02246
chr11:21239280-21321136	ENSMUSG00000020128	Vps54	protein_coding	32.6123	29.1138	0.892725
chr10:115197876-115251493	ENSMUSG00000020130	Tbc1d15	protein_coding	26.7848	23.8184	0.889249
chr10:80321282-80329498	ENSMUSG00000020131	Pcsk4	protein_coding	2.01778	1.03115	0.511028
chr10:115289862-115315591	ENSMUSG00000020132	Rab21	protein_coding	16.6344	16.0234	0.963269
chr10:80318253-80320537	ENSMUSG00000020133	2310011J03Rik	protein_coding	6.08855	10.2475	1.68308
chr11:21091290-21150323	ENSMUSG00000020134	Peli1	protein_coding	9.83321	10.3519	1.05275
chr10:80295976-80318263	ENSMUSG00000020135	Apc2	protein_coding	0.122121	0.3304	2.7055
chr10:115369965-115384435	ENSMUSG00000020137	Thap2	protein_coding	1.34599	2.0587	1.5295
chr11:20302179-20332713	ENSMUSG00000020142	Slc1a4	protein_coding	5.46913	4.35487	0.796263
chr11:34226814-34783892	ENSMUSG00000020143	Dock2	protein_coding	0.0952813	0.424635	4.45664
chr11:20201431-20226856	ENSMUSG00000020149	Rab1	protein_coding	99.2029	105.053	1.05898
chr10:80258150-80261012	ENSMUSG00000020150	Gamt	protein_coding	0.775496	0.781995	1.00838
chr11:20062303-20112913	ENSMUSG00000020152	Actr2	protein_coding	100.743	75.6551	0.750974
chr10:80249120-80256794	ENSMUSG00000020153	Ndufs7	protein_coding	59.8009	52.4868	0.877692
chr10:80226433-80243903	ENSMUSG00000020156	Mum1	protein_coding	28.7178	24.0859	0.838711
chr11:18879816-19018985	ENSMUSG00000020160	Meis1	protein_coding	0.308617	4.70576	15.2479
chr10:80402996-80406830	ENSMUSG00000020163	Uqcr11	protein_coding	154.689	156.88	1.01417
chr10:116485160-116581511	ENSMUSG00000020166	Cnot2	protein_coding	52.7958	53.3212	1.00995
chr10:80409513-80433647	ENSMUSG00000020167	Tcf3	protein_coding	36.7496	39.3617	1.07108
chr10:117070128-117148474	ENSMUSG00000020170	Frs2	protein_coding	10.0296	10.7409	1.07092
chr10:117215141-117224507	ENSMUSG00000020171	Yeats4	protein_coding	58.7416	39.5752	0.673718
chr11:12236607-12464960	ENSMUSG00000020173	Cobl	protein_coding	63.9092	76.4116	1.19563
chr10:75037057-75054748	ENSMUSG00000020175	Rab36	protein_coding	0.115282	0.611048	5.30047
chr11:11930507-12038683	ENSMUSG00000020176	Grb10	protein_coding	5.55753	11.3627	2.04456
chr10:75316942-75334788	ENSMUSG00000020178	Adora2a	protein_coding	0.214124	0.127385	0.594913
chr10:75517550-75537373	ENSMUSG00000020180	Snrpd3	protein_coding	117.269	81.1837	0.692283
chr11:11814100-11898144	ENSMUSG00000020182	Ddc	protein_coding	1.787	4.7819	2.67594
chr10:117629499-117687352	ENSMUSG00000020183	Cpm	protein_coding	0.674515	1.36932	2.03008
chr10:117688887-117710758	ENSMUSG00000020184	Mdm2	protein_coding	80.8962	141.692	1.75153
chr10:110745438-110787384	ENSMUSG00000020185	E2f7	protein_coding	10.0297	11.3349	1.13014
chr10:110920176-110939599	ENSMUSG00000020186	Csrp2	protein_coding	136.563	131.446	0.962523
chr10:111164801-111297247	ENSMUSG00000020189	Osbpl8	protein_coding	4.16204	3.0158	0.724598
chr10:80665326-80678112	ENSMUSG00000020190	Mknk2	protein_coding	22.9221	23.4828	1.02446
chr11:11462093-11515192	ENSMUSG00000020191	4930415F15Rik	protein_coding	0.317174	0.01	0.0315284
chr10:75646109-75764357	ENSMUSG00000020196	Cabin1	protein_coding	10.1004	14.6378	1.44923
chr10:80706977-80742211	ENSMUSG00000020198	Ap3d1	protein_coding	15.0445	24.8989	1.65502
chr10:111506285-111508645	ENSMUSG00000020205	Phlda1	protein_coding	2.90388	12.7035	4.37468
chr10:80798197-80804924	ENSMUSG00000020211	Sf3a2	protein_coding	63.5012	73.4757	1.15707
chr10:118141786-118168997	ENSMUSG00000020212	Mdm1	protein_coding	7.42623	5.93532	0.799237
chr10:80808495-80813498	ENSMUSG00000020216	Jsrp1	protein_coding	2.85639	0.243868	0.0853765
chr10:80899449-80900969	ENSMUSG00000020219	Timm13	protein_coding	29.5346	24.8583	0.841668
chr4:144972621-145195005	ENSMUSG00000020220	Vps13d	protein_coding	8.13396	8.57302	1.05398
chr10:120227069-120232071	ENSMUSG00000020224	Llph	protein_coding	27.4872	23.0099	0.837115
chr10:120201589-120224917	ENSMUSG00000020225	Tmbim4	protein_coding	14.3846	14.9989	1.04271
chr10:76057493-76110961	ENSMUSG00000020226	Slc5a4b	protein_coding	0.0832104	0.119847	1.44029
chr10:120141647-120202130	ENSMUSG00000020227	Irak3	protein_coding	2.3341	9.29397	3.98183
chr10:120083607-120112987	ENSMUSG00000020228	Helb	protein_coding	31.9104	19.9081	0.623873
chr10:76207221-76237865	ENSMUSG00000020230	Prmt2	protein_coding	3.75965	5.70524	1.51749
chr10:76259428-76345291	ENSMUSG00000020231	Dip2a	protein_coding	4.41451	2.74335	0.621439
chr10:81346047-81350480	ENSMUSG00000020232	Hmg20b	protein_coding	27.7816	17.9202	0.64504
chr10:81366221-81378516	ENSMUSG00000020235	Fzr1	protein_coding	34.5576	40.9198	1.1841
chr10:81486248-81496392	ENSMUSG00000020238	Ncln	protein_coding	39.0948	58.1602	1.48767
chr10:76595761-76623630	ENSMUSG00000020241	Col6a2	protein_coding	0.291017	0.790602	2.71669
chr10:82696159-82742428	ENSMUSG00000020246	Hcfc2	protein_coding	2.35919	3.46717	1.46965
chr10:82748700-82764144	ENSMUSG00000020248	Nfyb	protein_coding	39.3978	32.2148	0.81768
chr10:82859205-82897724	ENSMUSG00000020250	Txnrd1	protein_coding	135.725	126.952	0.935358
chr9:106194171-106199746	ENSMUSG00000020253	Ppm1m	protein_coding	13.4852	10.8189	0.802283
chr10:83360220-83368835	ENSMUSG00000020255	D10Wsu102e	protein_coding	15.6449	22.4808	1.43694
chr10:83487449-83534140	ENSMUSG00000020256	Aldh1l2	protein_coding	0.908071	0.553042	0.609029
chr9:106170927-106191136	ENSMUSG00000020257	Wdr82	protein_coding	40.4665	48.7578	1.20489
chr9:106152856-106158138	ENSMUSG00000020258	Glyctk	protein_coding	0.835584	2.56961	3.07523
chr10:77259299-77269586	ENSMUSG00000020260	Pofut2	protein_coding	15.6772	16.0877	1.02618
chr11:55204349-55236330	ENSMUSG00000020261	Slc36a1	protein_coding	2.84584	3.19046	1.1211
chr10:77290725-77418270	ENSMUSG00000020262	Adarb1	protein_coding	4.63283	2.36176	0.509788
chr10:83600032-83648738	ENSMUSG00000020263	Appl2	protein_coding	13.2701	12.7008	0.957093
chr10:77606096-77641543	ENSMUSG00000020265	Sumo3	protein_coding	168.263	147.219	0.874934
chr11:54866382-54870501	ENSMUSG00000020267	Hint1	protein_coding	273.808	299.192	1.09271
chr11:54826865-54860916	ENSMUSG00000020268	Lyrm7	protein_coding	2.30385	2.56032	1.11132
chr11:32642723-32746816	ENSMUSG00000020271	Fbxw11	protein_coding	19.2564	17.0955	0.887785
chr11:32533304-32624587	ENSMUSG00000020272	Stk10	protein_coding	2.98013	4.61314	1.54797
chr11:23862645-23895253	ENSMUSG00000020273	Papolg	protein_coding	11.8923	10.0124	0.84192
chr11:23736846-23770970	ENSMUSG00000020275	Rel	protein_coding	0.359063	0.322754	0.898879
chr10:77986946-78010083	ENSMUSG00000020277	Pfkl	protein_coding	93.3127	48.1955	0.516494
chr11:23665673-23732876	ENSMUSG00000020280	Pus10	protein_coding	25.3496	25.3396	0.999606
chr11:32209584-32222300	ENSMUSG00000020282	Rhbdf1	protein_coding	3.56714	2.503	0.701684
chr11:23646478-23665959	ENSMUSG00000020283	Pex13	protein_coding	11.7564	10.5866	0.900497
chr10:77978523-77986905	ENSMUSG00000020284	1810043G02Rik	protein_coding	5.73848	4.44817	0.775148
chr11:32226504-32232700	ENSMUSG00000020287	Mpg	protein_coding	9.54602	7.83495	0.820756
chr11:23487881-23498030	ENSMUSG00000020288	Ahsa2	protein_coding	26.8442	27.1824	1.0126
chr11:32225627-32267707	ENSMUSG00000020289	Nprl3	protein_coding	9.13208	11.5478	1.26453
chr11:23256040-23298249	ENSMUSG00000020290	Xpo1	protein_coding	162.295	165.649	1.02067
chr11:32000462-32059202	ENSMUSG00000020297	Nsg2	protein_coding	0.208222	0.319191	1.53294
chr11:31872210-31935634	ENSMUSG00000020300	Cpeb4	protein_coding	0.996343	2.48677	2.49589
chr11:31357306-31370074	ENSMUSG00000020303	Stc2	protein_coding	1.68422	1.78449	1.05953
chr11:30954394-31102704	ENSMUSG00000020305	Asb3	protein_coding	2.90654	4.86491	1.67378
chr10:79682194-79688394	ENSMUSG00000020307	Cdc34	protein_coding	199.985	169.794	0.849036
chr10:79669409-79676126	ENSMUSG00000020308	Tpgs1	protein_coding	8.77038	9.53219	1.08686
chr11:30976706-30986350	ENSMUSG00000020309	Chac2	protein_coding	3.01328	2.93675	0.974604
chr10:79664573-79668536	ENSMUSG00000020310	Madcam1	protein_coding	1.53697	0.346602	0.225509
chr11:30930773-30954335	ENSMUSG00000020311	Erlec1	protein_coding	11.7675	8.22534	0.698988
[truncated: 12,174 more rows]

## Sheet: Table S3
Supplementary Table S3: Sequences for real time qPCR primers
Primers	Sequence (5'→3')
Pias4 forward	GGACCAATACCCACCCAACA
Pias4 reverse	GCCCGGCACTGAGCAGTA
MERVL forward	ATCTCCTGGCACCTGGTATG
MERVL reverse	AGAAGAAGGCATTTGCCAGA
Zscan4d forward	GCAGATGCCAGTAGACACCA
Zscan4d reverse	GGCATCAAGAGGGAATTGAA
Dux forward	AACCCACGACCAGGCTTTG
Dux reverse	CCGAGCTCTTCGGTTTTGAA
Actb forward	CCACCATGTACCCAGGCATT
Actb reverse	CCGATCCACACAGAGTACTT
